# Supplementary material for: Relationship between the characteristics of Japanese physicians involved in medical care for older adults and their approaches to treating older patients with multimorbidity
Source: PLoS One. 2024 Jun 12;19(6):e0302532. doi: 10.1371/journal.pone.0302532 (PMC11168666; doi:10.1371/journal.pone.0302532)
Supplement: S1 Table — (XLSX) [file pone.0302532.s001.xlsx]

## Sheet: Supporting Information
Supporting information 1: Comparison of mean scores for each factor of each scale and characteristics of respondents
			Sex				Length of career as a physician				Facility				Clinical setting												Population size of municipality				Frequency of practice by age group												General practice guidelines
															Ward practice				Home medical care				Practice at nursing home								Treating patients aged 65–75 years				Treating patients aged 75–90 years				Treating patients aged 90 years or older
			Male (n=629)	Female (n=141)	p-value *		<26 years (n=368)	>27 years (n=401)	p-value *		Clinic (n=238)	Hospital (n=485)	p-value *		Provided (n=413)	Not provided (n =365)	p-value *		Provided (n=300)	Not provided (n=478)	p-value *		Provided (n=215)	Not provided (n=563)	p-value *		<100,000 (n=207)	>100,000 (n=554)	p-value *		Low-frequency group (n=4)	High-frequency group (n=771)	p-value *		Low-frequency group (n=3)	High-frequency group (n=774)	p-value *		Low-frequency group (n=39)	High-frequency group (n =739)	p-value *		Emphasis group (n=615)	Non-emphasis group (n=146)	p-value *
"Disease patterns"
	Vascular		19.3201	20.0142	0.0671		19.6793	19.2475	0.142		19.1807	19.4948	0.329		19.5811	19.2747	0.295		19.2308	19.5669	0.263		19.6822	19.3446	0.302		19.4541	19.4286	0.938		17.75	19.4338	0.409		21.6667	19.4282	0.342		20.6667	19.3726	0.0528		19.4788	19.3836	0.798
	Outpatient		9.24204	9.48227	0.305		9.13044	9.4275	0.103		9.02941	9.36289	0.0941		9.4431	9.09066	0.0515		9.17057	9.34519	0.347		9.41122	9.22735	0.364		9.15459	9.29656	0.484		9.25	9.27273	0.986		10.3333	9.27167	0.467		9.30769	9.27642	0.94		9.29805	9.24657	0.823
	Neurological		8.22293	8.29078	0.705		8.30978	8.1575	0.273		8.15546	8.24124	0.575		8.29298	8.15659	0.324		8.05017	8.341	0.04		8.12617	8.26821	0.358		8.15459	8.25316	0.528		8.25	8.22208	0.977		8.33333	8.23545	0.93		8.46154	8.2168	0.439		8.2101	8.28082	0.689
	Malignancy		15.8597	15.2	0.0194		15.3133	16.1228	0.000199		15.5798	15.8116	0.336		15.7821	15.6906	0.674		15.0705	16.1572	<0.001		15.4159	15.8628	0.0653		15.5652	15.7804	0.382		14.75	15.7409	0.513		17.6667	15.7289	0.267		16.6154	15.6929	0.0628		15.8238	15.3379	0.0812
	Geriatric		32.2532	33.4184	0.0519		32.1984	32.735	0.249		31.8403	32.6804	0.0994		32.7918	32.0687	0.117		31.3579	33.1381	0.00016		32.1776	32.5577	0.461		31.5749	32.736	0.0266		33.5	32.4468	0.744		31.6667	32.4502	0.833		32.9231	32.4282	0.639		32.3583	32.6096	0.67
	Ophthalmology		10.3029	10.1143	0.412		9.68392	10.7727	<0.001		10.1561	10.2931	0.484		10.3034	10.2	0.559		10.0438	10.3874	0.0582		10.243	10.2599	0.932		10.3073	10.2291	0.698		10.25	10.2549	0.997		11	10.2448	0.594		10.2051	10.2578	0.896		10.1997	10.4653	0.242
"Background patterns"
	Complex		20.13	20.305	0.539		20.418	19.9244	0.0251		19.822	20.3444	0.0312		20.4161	19.8698	0.0129		19.8784	20.3361	0.0426		20.2056	20.1434	0.8		19.9608	20.2105	0.313		19.75	20.1582	0.79		20.6667	20.1602	0.774		20.4872	20.1432	0.493		20.2389	19.9103	0.242
	Lack of information and cooperation		14.5751	15.3404	0.00545		15.153	14.3	<0.001		14.62025	14.7934	0.462		14.8301	14.595	0.268		14.7643	14.6925	0.742		14.729	14.7166	0.958		14.8398	14.6177	0.352		13.5	14.7201	0.41		15	14.7186	0.869		14.2051	14.7473	0.263		14.801	14.589	0.43
"Clinical factor patterns"
	Low ADL and psychiatry		19.7287	19.9433	0.374		19.7711	19.7551	0.932		19.7257	19.7729	0.819		19.7304	19.7912	0.745		19.65	19.8284	0.351		19.6776	19.7903	0.588		19.9807	19.6442	0.112		22.3333	19.7611	0.0855		21.3333	19.7552	0.293		19.9487	19.749	0.639		19.6906	19.9657	0.249
	QOL decrease		8.89888	9.31915	0.00376		9.0082	8.92695	0.47		8.96203	8.97917	0.889		8.95355	9.00826	0.626		9.04333	8.93856	0.361		9.04673	8.95341	0.455		9.0534	8.94353	0.389		10	8.97128	0.252		8.66667	8.98047	0.727		8.82051	8.98772	0.513		8.95106	9.04795	0.5
	Burden		10.392	10.766	0.00227		10.6185	10.3216	0.00177		10.4852	10.4751	0.923		10.5024	10.4176	0.371		10.6067	10.3713	0.0152		10.6028	10.4089	0.0667		10.5942	10.4164	0.0981		10.6667	10.4622	0.788		9.66667	10.4675	0.293		10.0256	10.4857	0.0333		10.4098	10.7192	0.0106
	Multiple medical		9.09904	9.25714	0.217		9.10627	9.15075	0.654		9.15678	9.11387	0.695		9.08759	9.16529	0.431		9.0906	9.14496	0.591		9.14554	9.11586	0.788		9.19807	9.08545	0.316		9.25	9.12125	0.851		9.66667	9.12208	0.492		9.02564	9.12925	0.645		9.13235	9.07534	0.651
"Clinical management patterns"
	Re-establishment		9.65869	9.99291	0.00919		9.86956	9.57644	0.0032		9.75527	9.71694	0.728		9.73544	9.70879	0.788		9.82943	9.65618	0.0879		9.73364	9.71886	0.894		9.71981	9.70652	0.906		9.75	9.71912	0.964		9	9.72668	0.362		9.51282	9.73406	0.328		9.75041	9.59589	0.223
	Confirmation and collaboration		17.3911	17.9575	0.00244		17.6902	17.3092	0.00888		17.5	17.532	0.842		17.5496	17.4384	0.443		17.8733	17.2615	3.51e-05		17.6977	17.42096 2.024421 0.087	0.087		17.6232	17.426	0.23		17.5	17.489	0.991		18	17.4948	0.665		16.7692	17.5359	0.0206		17.4504	17.6575	0.264
