# Supplementary material for: Relationship between the characteristics of Japanese physicians involved in medical care for older adults and their approaches to treating older patients with multimorbidity
Source: PLoS One. 2024 Jun 12;19(6):e0302532. doi: 10.1371/journal.pone.0302532 (PMC11168666; doi:10.1371/journal.pone.0302532)
Supplement: S1 Data — (XLSX) [file pone.0302532.s003.xlsx]

## Sheet: deta
	Treating patients aged 65–75 years	Treating patients aged 75–90 years	Treating patients aged 90 years or older	Difficult to practice	1) Congestive heart failure	2) Hypertension	3) Atrial fibrillation	4) Ischemic heart disease	5) Peripheral arterial disease	6) Diabetes mellitus (severe)	7) Diabetes mellitus (mild)	8) Dyslipidemia	9) Gout/hyperuricemia	10) Thyroid disease	11) Chronic lung disease	12) Chronic kidney disease (moderate-to-severe)	13) Cerebrovascular disease (severe)	14) Hemiplegia	15) Neurological intractable disease	16) Peptic ulcer	17) Inflammatory bowel disease	18) Constipation	19) Collagen disease	20) Liver disease (mild)	21) Moderate to severe hepatic dysfunction	22) Solid tumor	23) Cancer metastasis/metastatic solid cancer	24) Lymphoma	25) Leukemia or true erythrocytosis	26) Depression	27) Dementia	28) Sleep disorders	29) Benign prostatic hyperplasia	30) Vertigo	31) Hearing loss	32) Low back pain	33) Epilepsy	34) Spinal canal stenosis	35) Osteoporosis	36) Osteoarthritis	37) Visual impairment	38) Glaucoma	39) Cataract	40) Dental problems	41) Bedsores	42) Eczema/dermatitis	43) AIDS	DISEASE SCORE	1) Severe comorbidities
1	1	1	1	1	3	2	4	3	3	3	3	2	2	2	3	4	2	3	3	3	3	2	3	2	3	2	3	4	4	3	4	3	3	3	3	2	3	2	2	2	3	3	2	2	3	2	4	120	4
2	1	1	1	1	4	2	3	3	3	3	3	2	2	2	4	4	3	3	4	2	3	2	4	2	3	3	3	4	4	3	3	2	2	2	2	3	2	3	2	2	3	2	2	2	3	3	4	120	4
3	1	1	1	1	3	2	3	2	3	3	2	2	2	2	2	4	3	2	4	2	3	3	2	2	3	4	4	4	4	3	2	3	2	2	2	2	3	3	3	2	2	3	2	2	3	3	4	116	4
4	1	1	1	1	2	2	2	2	4	3	2	2	2	2	2	2	2	2	2	2	3	3	3	3	4	4	4	4	4	4	2	2	2	2	3	2	2	3	2	2	3	4	2	4	2	2	4	114	4
5	1	1	1	1	3	2	3	3	4	3	3	2	2	3	4	3	3	4	4	2	3	3	4	3	3	3	4	3	3	3	4	3	3	3	3	3	3	3	3	3	3	3	2	3	4	3	3	132	4
6	1	1	1	1	4	3	4	4	4	3	3	2	2	2	3	3	3	4	4	3	3	2	3	3	4	4	4	4	4	4	4	3	2	3	4	2	4	2	2	2	3	2	2	3	4	2	4	134	4
7	1	1	1	0	2	2	2	2	2	2	2	2	2	2	2	2	2	2	2	2	2	2	2	2	2	2	2	2	2	2	2	2	2	2	2	2	2	2	2	2	2	2	2	2	2	2	2	86	3
8	1	1	1	1	4	2	3	3	3	3	2	2	2	2	3	4	3	3	4	2	3	2	3	3	4	3	4	3	4	3	3	2	2	2	2	2	2	3	2	2	2	3	2	2	2	2	4	116	4
10	1	1	1	1	4	2	4	4	4	3	2	2	2	2	3	4	3	3	4	4	4	3	4	4	4	3	4	4	4	4	4	3	3	3	2	4	4	3	3	3	2	3	3	3	4	3	4	142	4
11	1	1	1	1	3	2	2	2	3	3	1	1	1	2	3	4	1	2	3	2	3	2	4	3	4	2	4	4	4	4	3			2	4	2	2	3	2	3	4	2	2	2	3	2	4	109	4
12	1	1	1	1	3	2	3	3	4	3	2	2	2			3	3			3		2		3		2	3			3	3	3	3	3	2	3		3	3	3	3			2				77	4
13	1	1	1	1	3	2	2	3	3	3	2	2	2	2	3	3	2	2	4	3	3	2	3	3	3	4	4	4	4	3	3	2	2	2	2	2	3	2	2	2	2	2	2	2	3	2	4	113	4
14	1	1	1	1	3	2	3	3	3	3	3	2	2	2	3	4	3	3	4	2	3	3	3	3	3	3	4	4	4	3	4	3	3	2	3	3	2	2	3	3	3	2	3	3	4	3	4	128	4
15	1	1	1	1	1	1	1	1	1	1	1	1	1	1	1	1	1	1	3	1	3	1	1	1	3	1	2	2	2	1	2	2	1	1	3	2	3	3	1	2	4	4	3	4	2	1	4	77	3
16	1	1	1	1	3	1	1	1	1	1	2	1	1	1	3	3	2	1	1	1	1	3	1	2	3	3	3	3	3	1	4	3	1	1	4	1	2	1	1	1	3	1	1	2	3	1	1	78	4
17	1	1	1	1	3	2	2	3	4	1	1	1	1	2	3	3	2	3	4	2	3	2	4	2	3	3	4	4	4	3	3	2	3	3	4	2	3	4	2	2	3	4	2	3	2	2		113	3
18	1	1	1	1	3	2	3	3	4	4	3	2	2	2	3	4	3	4	4	3	4	3	3	3	4	3	4	3	4	3	4	3	3	3	3	2	4	3	2	3	3	2	2	2	4	3	4	133	4
20	1	1	1	1	4	2	3	4	3	3	1	1	1	1	3	4	2	2	4	3	3	2	3	2	4	1	4	4	4	3	3	2	2	2	3	2	4	4	3	3	3	3	2	2	4	3	4	120	4
21	1	1	1	1	3	3	3	3	3	3	3	3	3	3	3	3	3	3	3	3	3	3	3	3	3	3	3	3	3	3	3	3	3	3	3	3	3	3	3	3	3	3	3	3	3	3	3	129	3
22	1	1	1	1	4	3	4	4	3	3	2	2	2	2	4	4	4	3	4	2	3	3	4	3	3	2	4	4	4	3	4	3	3	2	4	3	2	3	3	3	4	3	4	4	4	3	2	137	4
23	1	1	1	1	3	2	3	4	3	3	3	2	2	2	3	4	3	4	4	4	3	2	4	3	4	4	4	4	4	4	4	3	3	3	4	4	3	4	3	4	4	4	3	2	3	3	4	143	3
24	1	1	1	1	4	3	3	3	3	3	3	2	2	3	4	4	3	3	4	3	4	3	4	3	4	3	4	4	4	4	3	3	3	3	2	3	3	3	2	3	2	3	2	3	4	2	4	135	4
25	1	1	0	1	3	3	3	2	3	3	2	2	2	1	3	3	2	2	2	2	2	4	2	3	3	2	3	3	4	3	4	4	2	3	2	3	4	2	2	2	3	2	2	3	4	2	3	114	4
26	1	1	1	1	3	2	2	3	2	2	1	1	1	1	1	1	1	2	2	2	2	1	2	2	2	1	2	2	2	3	2	2	2	2	2	2	3	3	2	3	3	3	3	3	1	2	2	86	4
27	1	1	1	1	3	2	2	2	3	2	2	2	2	2	3	3	3	3	3	2	3	3	3	2	3	2	3	3	3	4	4	4	3	3	3	2	2	2	2	2	3	3	2	2	3	3	3	114	3
28	1	1	1	1	3	1	3	3	3	3	2	1	1	2	3	4	3	2	3	2	3	2	3	3	3	2	2	3	3	3	3	2	2		1	2	2	3	2	2	3	3	2	2	2	2	4	103	3
29	1	1	1	1	3	1	2	3	4	3	1	1	1	2	3	3	2	2	2	2	3	1	3	3	3	4	4	4	4	3	2	2	2	3	3	2	3	2	1	3	4	4	4	2	2	2	4	112	3
30	1	1	1	1	3	3	3	3	3	3	3	3	3	3	3	3	3	3	3	3	3	3	3	3	3	3	3	3	3	3	3	3	3	3	3	3	3	3	3	3	3	3	3	3	3	3	3	129	3
31	1	1	1	1	4	1	3	2	3	2	1	1	1	2	4	4	1	2	4	2	3	1	4	3	4	3	4	4	4	4	3	3	4	3	3	3	4	4	3	3	2	3	2	2	4	2	4	123	4
32	1	1	1	1	3	2	3	3	2	4	3	1	2	2	3	4	4	4	3	2	2	2	2	2	3	3	3	2	2	3	4	3	2	3	3	2	2	3	3	2	2	2	2	2	2	2	1	109	4
33	1	1	1	1	3	1	3	3	4	3	2	1	1	1	3	4	1	3	4	2	3	2	3	2	4	3	4	4	4	3	4	2	2	2	2	2	2	2	2	2	2	2	2	2	4	3	4	112	4
34	1	1	1	1	2	1	2	2	2	1	1	1	1	1	1	2	1	2	3	1	3	2	3	1	2	1	4	4	4	2	2	1	2	2	2	2	3	2	1	3	4	4	4	4	3	3	4	96	3
35	1	1	1	1	1	1	1	1	1	1	1	1	1	1	1	3	3	3	3	2	2	1	3	2	3	3	3	3	3	3	3	2	1	1	1	3	2	1	1	1	3	1	1	3	3	1	3	82	4
36	1	1	1	1	3	1	1	2	2	2	1	1	1	1	2	3	1	2	3	3	3	1	3	3	3	4	4	4	4	3	2	2	2	2	3	3	3	3	2	2	3	4	3	4	3	4	4	110	4
37	1	1	1	0	2	1	1	4	4	2	2	1	1	3	3	3	1	1	2	4	4	2	4	4	4	4	4	4	4	4	2	2	4	1	2	3	2	3	3	3	3	4	4	3	3	4	4	123	3
38	1	1	0	1	3	2	3	3	3	3	2	2	2	2	3	3	2	3	4	2	3	2	3	2	2	3	4	3	4	3	4	3	2	2	3	2	3	2	2	3	3	2	2	2	3	2	4	115	4
39	1	1	1	1	3	2	3	3	2	1	1	1	1	2	3	4	2	3	3	3	3	2	3	3	3	3	3	3	4	3	4	3	3	2	2	2	2	2	2	2	3	3	2	2	3	3	4	111	4
41	1	1	1	1	2	2	2	2	2	2	2	2	2	2	2	2	2	2	3	2	2	2	2	2	2	2	2	2	2	2	2	2	2	2	2	2	2	2	2	2	2	2	2	2	2	2	2	87	3
42	1	1	1	0	3	1	2	2	3	3	2	1	1	2	2	2	2	2	4	2	4	2	3	2	3	2	3	4	4	4	2	3	3	3	4	3	4	4	2	3	4	4	4	3	3	3	4	121	2
43	1	1	1	0	3	2	2	2	2	2	2	2	2	2	2	2	1	1	1	2	2	2	2	2	3	2	3	3	3	2	2	3	2	2	2	2	2	2	2	2	3	3	2	3	3	3	3	95	3
44	1	1	1	1	4	3	3	3	3	3	2	2	2	2	3	3	3	3	4	2	2	2	3	2	4	2	4	3	4	3	3	2	2	2	2	2	2	3	2	3	2	3	2	2	3	2	3	114	4
45	1	1	1	1	3	2	2	3	3	3	1	1	1	3	4	3	1	2	2	3	3	2	3	3	3	4	4	4	4	3	2	2	3	2	3	2	2	3	3	3	3	2	2	3	3	3	4	115	4
46	1	1	1	0	1	1	1	1	1	1	1	1	1	1	3	2	1	3	4	3	3	4	3	3	4	2	4	4	4	4	4	4	4	3	4	3	4	4	2	2	4	4	1	2	4	4	4	118	3
47	1	1	1	1	3	3	3	3	3	3	3	3	3	3	3	3	3	4	4	3	3	3	4	3	3	3	4	3	4	3	4	3	3	3	4	4	3	3	3	3	4	3	3	3	4	3	3	139	3
48	1	1	1	1	2	1	1	2	3	1	1	1	2	1	3	4	2	2	4	3	4	3	4	4	4	3	4	4	4	3	3	3	3	3	3	3	3	3	3	3	3	4	2	3	4	3	4	123	4
49	1	1	1	1	3	2	3	3	3	3	3	2	2	3	3	3	2	2	2	3	3	2	3	3	3	3	3	3	3	3	2	3	3	2	3	2	2	2	3	3	3	3	3	3	3	3	3	117	3
50	1	1	0	0	3	1	2	4	3	3	1	1	1	2	3	4	2	2	3	2	3	1	3	2	3	3	3	3	3	3	2	2	1	1	2	1	2	2	1	2	3	2	2	1	3	2	4	97	3
51	1	1	1	1	2	2	3	3	3	2	2	1	2	2	3	4	3	3	2	2	2	1	2	2	3	3	3	2	4	3	4	2	2	2	3	1	3	3	2	3	4	1	2	2	2	2	3	105	3
52	1	1	0	1	2	2	2	2	2	2	2	2	2	2	2	3	2	2	3	2	2	2	2	2	3	2	3	2	3	3	3	2	2	2	3	2	3	2	2	2	3	2	2	2	3	2	4	99	4
53	1	1	1	1	3	2	2	3	3	3	2	2	2	2	3	3	3	2	4	3	4	2	4	3	3	3	3	3	4	4	4	3	3	3	2	2	3	3	3	3	4	3	3	4	4	3	4	129	4
54	1	1	1	1	3	2	3	3	3	3	2	2	2	3	3	3	3	4	4	2	4	2	4	3	4	4	4	4	4	3	4	2	2	2	2	2	3	3	3	3	4	3	2	2	3	3	4	128	4
55	1	1	1	0	2	1	2	2	2	2	2	1	1	1	2	2	1	1	2	1	2	3	1	1	2	1	3	2	2	3	3	3	2	2	3	3	1	3	3	3	3	3	2	2	3	3	2	89	3
56	1	1	1	1	2	2	1	2	2	3	2	2	2	3	3	3	3	3	4	3	3	3	4	3	3	4	4	4	4	3	4	3	3	3	4	3	4	4	3	3	4	4	4	4	4	3	4	136	3
57	1	1	1	1	3	2	3	4	4	4	2	2	2	2	3	4	3	4	4	3	2	2	2	2	3	3	3	3	4	2	4	3	2	3	4	4	3	3	2	4	3	2	2	3	4	4		125	4
58	1	1	1	1	3	2	2	3	2	2	2	1	1	2	3	3	1	2	3	3	3	1	3	2	3	3	4	4	4	3	3	2	1	3	2	2	2	2	1	2	2	2	1	2	2	1	4	99	3
59	1	1	1	1	3	3	3	3	3	3	3	3	3	3	3	3	3	3	3	3	3	3	3	3	3	3	4	4	4	3	4	3	3	3	4	3	3	3	3	3	3	3	3	3	4	3	4	136	4
61	1	1	1	1	3	1	2	2	2	2	2	1	1	2	3	3	2	3	3	2	2	2	3	2	3	2	3	3	3	3	3	3	2	3	3	3	2	3	2	2	2	2	2	2	3	2	4	103	4
62	1	1	1	0	2	1	2	3	2	2	2	1	1	2	2	2	1	2	4	1	2	1	3	2	3	2	2	3	4	2	1	1	2	2	4	2	2	2	2	3	4	4	4	2	2	2	4	97	3
63	1	1	1	1	3	2	2	2	3	3	3	3	3	2	3	3	3	4	4	2	3	3	3	3	4	3	4	4	4	4	4	3	3	2	2	2	3	2	2	2	2	2	2	2	3	2	4	122	4
64	1	1	1	1	3	3	3	3	3	3	3	3	3	3	3	3	3	3	3	3	3	3	3	3	3	3	3	3	3	3	3	3	3	3	3	3	3	3	3	3	3	3	3	3	3	3	3	129	4
65	1	1	1	1	3	2	3	3	3	3	2	2	2	2	3	3	3	3	3	2	2	3	2	2	3	2	3	3	2	3	3	3	2	3	3	2	2	3	2	3	2	2	2	3	3	2	2	109	4
67	1	1	1	1	2	2	2	2	3	3	2	1	2	2	3	3	3	3	4	3	3	3	3	3	4	3	4	4	4	3	4	3	3	3	3	3	3	3	1	2	2	2	1	3	3	2	4	119	4
68	1	1	1	1	3	2	3	3	3	3	3	2	2	3	3	3	3	3	4	3	3	2	3	3	4	4	4	4	4	3	3	3	3	3	3	2	3	3	3	3	3	3	2	2	3	3	4	129	4
69	1	1	1	1	3	2	3	3	3	3	2	2	2	2	3	4	2	2	3	2	4	2	4	3	4	3	4	4	4	2	2	2	4	2	2	3	2	3	2	2	2	3	2	4	3	3	4	120	2
70	1	1	1	1	3	2	3	3	3	2	2	2	2	2	3	2	2	3		2		2		2							3	3		3		3		3	3						3	2		63	3
71	1	1	0	1	4	3	4	4	4	3	2	3	2	2	4	3	4	3	4	3	3	3	4	3	3	4	4	4	4	3	4	2	2	3	4	3	4	4	2	3	3	2	2	2	3	2	4	136	4
72	1	1	1	1	4	2	4	3	4	4	3	2	2	2	4	4	3	4	4	2	3	2	4	3	3	4	4	4	4	3	4	2	2	4	4	3	3	4	3	4	4	4	2	3	2	2	4	139	4
74	1	1	1	1	4	2	4	4	3	3	3	2	1	2	2	2	3	3	4	2	2	2	2	2	3	4	4	4	4	2	4	3	2	3	2	2	2	2	2	2	3	2	2	3	3	2	4	116	4
75	1	1	1	1	3	2	3	3	3	3	2	2	2	2	3	3	3	3	2	2	3	3	2	2	2	3	3	3	3	3	3	3	3	3	3	3	3	3	3	3	3	3	3	3	4	2	2	118	4
76	1	1	1	1	3	2	3	3	3	2	2	2	2	3	2	2	2	2	3	3	3	2	3	3	2	3	3	3	3	2	2	2	2	2	2	2	2	2	3	2	3	3	2	3	2	2	4	106	3
77	1	1	1	1	4	3	2	3	2	3	2	2	2	2	3	3	2	3	4	3	3	3	3	2	3	2	4	2	3	3	4	2	2	3	4	2	2	3	2	2	4	2	2	4	4	3	2	118	2
78	1	1	1	1	3	2	3	3	4	3	2	1	1	3	3	3	3	3	4	2	3	3	3	3	4	4	4	3	4	4	4	4	2	3	3	3	3	3	2	3	3	3	3	3	4	3	4	131	4
79	1	1	1	1	2	1	3	3	2	2	1	2	1	2	2	3	1	1	1	3	2	2	3	3	4	3	3	4	3	3	2	2	3	2	4	2	2	2	2	2	2	4	2	3	3	2	4	103	3
80	1	1	1	1	3	2	2	2	2	2	2	2	2	2	3	3	3	3	3	2	3	2	4	2	3	3	4	4	4	3	4	3	2	3	3	2	3	2	2	2	2	2	1	2	3	2	4	112	4
81	1	1	0	1	3	2	3	3	3	1	1	1	1	2	3	4	2	2	4	3	3	2	3	2	4	3	3	3	4	3	3	3	2	3	3	3	3	3	2	2	3	4	2	2	3	3	4	116	4
82	1	1	1	1	3	2	2	3	3	3	3	2	2	2	3	4	1	1	2	2	3	2	3	3	3	2	4	4	4	4	3	2	2	2	3	2	2	2	1	2	2	3	2	2	3	3	4	110	4
83	0	1	1	0	1	1	1	1	1	2	1	1	1	1	1	1	2	2	2	1	2	2	2	2	2	2	3	3	3	3	3	3	3	3	3	2	2	3	2	3	3	3	2	3	3	3	3	91	3
84	1	1	1	1	3	2	2	2	3	3	3	2	2	2	3	2	2	3	4	2	3	2	2	3	4	2	3	4	4	4	3	2	2	3	3	2	3	2	2	2	3	4	2	2	2	2	3	113	4
85	1	1	1	0	2	2	2	2	3	3	2	2	2	2	3	3	2	2	2	2	2	2	2	2	3	2	2	2	3	2	3	2	2	2	2	2	2	2	2	2	2	2	2	2	2	2	3	94	3
86	1	1	1	1	3	3	4	3	3	4	3	3	3	3	3	4	4	4	4	3	3	4	3	3	3	3	3	3	3	4	4	3	3	3	3	3	3	3	3	3	3	3	3	3	3	3	3	138	3
87	1	1	1	1	3	2	3	3	4	3	3	2	2	2	3	4	3	3	3	3	3	3	4	3	4	4	4	4	4	3	4	3	3	3	3	3	3	3	2	2	3	2	2	3	3	3	4	131	4
88	1	1	1	1	3	3	3	3	3	3	3	3	2	3	3	4	2	2	3	3	4	3	4	3	4	3	4	4	4	3	3	3	3	3	2	2	3	3	2	3	3	3	2	2	3	2	4	128	3
89	1	1	1	1	3	3	3	3	3	3	3	3	3	3	3	3	3	4	4	3	3	3	3	3	3	3	3	3	4	4	4	3	3	3	3	3	3	3	3	3	3	3	3	3	3	3	4	135	3
90	1	1	1	1	4	2	3	4	4	3	1	1	1	3	3	4	2	2	3	1	3	2	3	2	4	2	3	3	4	3	2	2	2	2	3	2	4	2	2	2	4	2	2	2	3	2	4	112	4
91	1	1	1
92	1	1	1	0	2	2	2	2	2	2	2	2	2	2	2	3	2	2	2	2	3	2	3	2	3	2	4	4	4	3	2	2	3	2	3	2	2	2	3	2	3	3	3	3	4	3	4	109	3
93	1	1	0	1	4	2	3	2	3	3	3	2	2	3	3	4	3	2	4	2	4	2	4	3	4	3	4	4	4	3	2	2	3	3	3	2	3	3	1	2	3	3	2	2	3	2	4	123	3
94	1	1	1	1	4	3	4	4	4	4	3	2	2	3	4	4	4	4	4	2	2	2	3	3	4	4	4	4	4	3	3	2	2	2	2	2	3	3	2	2	3	3	3	3	3	3	3	132	4
95	1	1	1	1	3	2	3	3	4	3	2	1	2	2	3	3	2	3	4	1	3	2	4	2	4	2	3	3	4	4	3	2	2	3	3	2	3	3	2	2	3	3	3	3	3	2	4	118	4
96	1	1	1	1	3	2	3	4	4	3	3	2	2	3	3	3	3	3	4	3	2	2	3	2	3	3	3	3	3	3	3	3	2	3	3	4	4	3	2	3	3	3	3	3	3	2	4	126	3
97	1	1	1	1	3	3	3	3	3	3	2	2	2	2	3	3	3	3	3	2	3	2	3	3	3	3	3	3	3	2	2	2	2	2	2	2	3	2	2	2	2	3	2	3	3	2	2	109	3
98	1	1	1	1	4	2	2	3	3	3	2	2	2	3	3	3	3	3	4	2	2	3	4	3	3	2	4	3	3	4	4	3	3	4	3	3	4	3	2	3	3	3	2	3	4	4	2	128	4
99	1	1	1	1	4	3	3	3	3	4	3	2	2	2	3	3	3		3	2	3	3	3	3	4	2	3	3	3	4	3	3	3	3	3	4	3	3	3	2	3	3	3	3	4	3		123	3
100	1	1	1	0	2	1	2	2	2	2	2	1	1	2	2	2	2	2	3	2	2	2	3	2	3	2	4	4	4	2	3	2	2	2	2	2	2	3	3	3	3	4	4	4	3	3	4	107	3
101	1	1	1	1	3	2	2	2	2	3	2	2	2	2	3	3	2	2	4	2	3	3	4	3	4	3	4	4	4	4	3	3	2	3	2	2	2	3	2	2	2	2	2	2	3	2	4	115	3
102	1	1	1	1	4	2	3	3	3	3	2	2	2	2	3	4	3	4	4	3	3	3	3	2	3	2	3	3	3	3	3	3	2	2	4	2	4	2	2	3	4	3	3	3	3	2	2	122	3
103	1	1	1	1	3	3	2	3	3	3	2	2	2	2		3	3	4				3									4			4	4	3		3	3									59	3
104	1	1	0	0	2	2	2	3	3	2	3	2	3	3	3	4	2	2	4	3	4	3	3	4	4	3	3	4	4	3	3	3	3	3	2	2	4	2	2	2	2	3	3	3	2	3	4	124	3
105	1	1	1	1	3	1	2	2	2	2	2	1	1	2	2	2	3	3	4	1	2	2	3	2	3	3	3	3	3	3	3	2	2	2	2	2	3	2	2	2	3	3	2	2	3	2	3	100	3
106	1	1	1	1	4	3	3	4	4	3	2	1	2	2	4	4	3	3	3	3	3	3	4	2	4	2	2	3	3	4	3	3	3	3	3	3	3	4	3	3	3	3	2	3	3	4	4	131	3
107	1	1	1	1	3	2	3	3	4	3	2	1	1	1	3	4	2	3	4	2	2	1	3	2	4	1	4	3	3	3	4	3	2	3	3	3	3	4	2	3	4	2	1	3	4	2	4	117	4
108	1	1	1	1	4	4	4	4	4	4	4	4	4	4	4	4	4	4	4	4	4	4	4	4	4	4	4	4	4	4	4	4	4	4	4	4	4	4	4	4	4	4	4	4	4	4	4	172	4
109	1	1	1	0	2	1	1	1	1	2	1	1	1	1	1	3	2	2	3	2	3	3	4	2	2	1	1	2	2	2	1	3	1	1	3	2	3	1	1	1	3	2	2	1	2	3	4	81	2
110	1	1	1	1	2	1	2	2	3	2	2	1	1	1	3	3	2	2	4	2	3	2	3	3	4	3	4	3	4	3	2	2	2	2	2	2	4	4	1	2	2	4	2	2	3	3	4	108	3
111	1	1	1	1	2	2	2	2	2	2	2	2	2	2	2	2	2	2	2	2	3	3	2	2	2	4	4	3	3	2	2	2	2	2	2	2	2	2	2	2	4	2	2	2	3	3	2	98	3
112	1	1	1	1	3	2	3	3	3	3	2	1	1	3	4	4	3	4	4	3	3	2	3	2	4	3	4	4	4	3	3	2	2	2	2	2	3	2	2	2	3	3	2	2	4	2	4	120	4
114	1	1	1	1	2	1	2	2	2	1	1	1	1	1	2	2	2	2	3	1	2	1	2	2	3	2	2	2	3	3	4	3	1	2	3	1	2	2	1	1	3	2	1	3	3	1	3	84	3
115	1	1	1	1	3	3	3	3	3	3	3	2	2	2	3	4	3	4	4	2	3	3	4	2	3	4	4	4	4	4	4	3	3	3	3	3	4	3	2	3	3	3	3	3	4	2	4	135	4
116	1	1	1	1	1	1	1	1	2	1	1	1	1	1	1	3	1	1	3	1	3	1	3	1	3	1	4	4	4	2	1	1	1	1	1	1	2	1	1	1	2	2	1	3	3	2	3	74	2
117	1	1	1	1	3	2	2	3	2	2	2	1	1	2	3	4	3	2	4	2	2	2	3	2	4	3	4	3		2	3	2	1	1	2	2	2	3	2	2	2	1	1	2	3	2		94	4
118	1	1	1	1	3	2	3	3	3	3	2	2	2	2	3	3	2	3	3	2	2	3	3	2	2	3	3	3	3	4	3	3	2	3	2	3	3	2	2	2	3	2	2	2	3	3	2	111	3
119	1	1	1	1	3	3	3	3	3	3	3	2	2	3	3	3	3	3	3	3	3	3	3	3	3	3	3	4	3	3	4	3	3	3	3	3	3	3	3	3	3	3	3	3	4	3	4	131	4
120	1	1	1	1	3	3	3	4	4	3	3	2	2	2	3	3	3	3	3	3	2	4	3	3	3	3	3	3	3	3	4	4	4	3	3	3	3	3	3	3	3	3	3	3	3	3	3	131	3
122	1	1	1	1	3	2	3	3	3	3	2	2	2	2	3	4	2	3	4	3	3	2	3	2	4	4	4	4	4	3	3	2	2	2	3	2	3	3	2	3	3	3	2	2	3	2	4	121	4
123	1	1	1	0	2	1	1	2	3	2	2	1	1	1	2	2	2	2	3	2	2	2	3	2	2	2	3	2	3	3	3	2	2	2	4	2	2	2	2	2	2	2	2	2	3	2	2	91	3
124	1	1	1	1	3	2	2	2	3	3	2	2	2	2	3	3	2	2	3	2	2	2	2	2	2	2	2	2	2	2	3	2	2	2	2	2	2	2	2	2	2	2	2	2	3	2	3	95	3
125	1	1	1	1	2	2	2	2	2	2	2	2	2	2	2	2	3	3	3	3	3	2	3	2	3	3	3	3	3	3	4	3	3	3	3	3	3	3	3	3	3	3	3	3	3	3	4	117	3
126	1	1	1	1	3	2	2	2	3	4	2	2	2	3	3	4	2	2	3	3	4	2	3	2	2	2	2	3	3	3	3	2	2	2	2	2	3	2	2	2	3	3	3	3	3	2	4	111	4
127	1	1	1	1	3	3	2	3	3	3	2	2	2	2	4	4	3	3	4	3	3	4	3	3	4	2	2	3	3	3	4	4	3	3	4	3	3	3	3	3	3	2	3	3	4	2	3	129	3
128	1	1	1	1	3	2	3	3	4	3	3	2	2	1	3	4	3	3	4	2	2	3	2	2	4	3	4	3	3	4	3	3	2	3	2	3	2	3	2	3	2	2	2	2	3	2		114	4
129	1	1	1	1	3	2	3	3	3	3	3	2	2	2	3	3	3	3	4	2	3	3	3	3	3	4	4	4	4	4	4	3	3	3	3	3	3	3	3	3	3	3	2	3	4	3	3	131	3
130	1	1	1	1	2	2	2	2	2	3	2	1	1	1	3	2	1	2	3	2	3	2	2	2	2	2	2	2	2	2	2	2	2	2	2	2	2	2	1	2	3	2	2	2	2	2	3	87	2
131	1	1	1	1	2	2	2	2	2	2	2	2	2	2	3	3	2	3	4	2	3	3	3	2	3	3	3	2	2	3	4	3	3	2	3	2	3	3	2	2	2	2	2	2	3	2	2	106	4
132	1	1	1	1	3	1	3	3	3	3	2	1	1	2	3	3	3	4	4	2	2	3	3	2	2	3	4	4	4	3	3	3	2	2	3	3	3	3	2	2	3	2	2	3	4	3	4	118	4
134	1	1	1	1	3	2	3	3	3	3	3	2	2	3	3	4	3	3	4	2	3	3	3	2	3	3	3	3	4	3	4	3	3	3	3	3	3	3	3	2	3	4	2	3	4	3	3	128	4
135	1	1	1	1	3	2	3	3	2	1	1	1	1	2	3	3	2	2	4	2	3	2	3	2	3	3	4	4	4	3	2	3	2	2	2	3	4	3	2	2	2	3	2	2	2	3	4	109	4
136	1	1	1	1	4	3	3	4	4	3	3	2	2	3	4	3	3	3	4	2	3	3	4	3	4	4	4	4	4	4	4	3	3	3	3	2	4	3	3	3	3	3	3	3	3	3	4	140	4
137	1	1	0	1	3	2	3	3	3	3	3	2	2	2	3	4	3	3	4	3	3	2	3	3	4	3	4	2	2	3	3	2	2	2	2	2	3	2	2	2	3	2	2	2	2	2	3	113	4
138	1	1	1	1	1	1	1	1	2	2	2	2	2	2	2	3	2	2	3	2	4	2	4	3	3	2	2	3	4	4	3	2	2	2	4	3	3	3	2	2	3	4	4	3	3	2	4	110	3
139	1	1	1	1	2	2	2	2	2	2	2	1	1	2	2	2	1	1	1	2	2	2	2	2	3	3	3	3	3	2	1	1	2	2	1	2	2	2	2	2	3	3	3	3	2	3	3	89	3
140	1	1	1	1	4	3	4	4	3	4	3	3	3	3	4	4	4	3	4	3	3	3	3	4	4	4	4	4	4	4	4	4	3	3	3	3	4	4	3	3	3	3	3	3	4	3	3	149	4
142	1	1	1	1	4	2	4	4	4	3	2	2	2	2	3	4	2	3	4	3	3	3	3	3	4	3	3	4	4	3	3	2	2	2	3	3	4	3	2	2	3	4	3	3	4	3	4	131	4
143	1	1	1	1	4	3	2	4	4	4	3	2	2	3	4	4	4	4	4	3	4	3	4	3	4	3	4	4	4	4	4	3	3	3	4	4	3	3	3	3	4	3	3	2	4	3	4	147	4
144	1	1	1	1	2	2	2	2	3	3	3	3	3	3	3	3	3	3	4	3	3	3	3	3	3	2	3	3	3	4	4	2	2	3	3	3	3	2	2	3	3	3	3	2	3	3	3	122	3
145	1	1	1	0	3	1	3	3	3	2	1	2	2	2	3	4	2	2	3	2	4	2	3	3	2	2	3	4	4	3	2	2	2	1	2	3	4	2	1	2	1	2	2	2	1	3	4	104	4
146	1	1	1	1	2	1	2	2	2	3	2	1	1	1	3	2	1	1	3	1	2	1	3	2	3	2	3	3	3	2	2	1	1	1	2	2	2	2	1	1	2	2	2	2	2	2		79	3
147	1	1	1	1	3	3	3	3	3	3	2	2	2	2	2	3	3	3	3	3	2	3	3	3	3	3	3	3	2	3	3	3	3	3	3	3	3	3	3	3	3	3	3	3	3	3	2	121	3
148	1	1	1	1	2	1	2	2	3	2	1	1	1	2	2	4	1	1	1	2	3	1	3	3	4	3		4	4	1	1	1	3	2	3	2	1	2	2	2	3	3	3	3	2	2	4	93	4
149	1	1	1	1	4	3	3	4	4	4	3	2	2	2	4	4	3	3	4	3	3	3	4	3	4	3	4	4	4	4	4	3	3	3	4	3	3	3	3	3	4	3	3	3	4	3	4	144	4
150	1	1	1	1	3	3	3	3	3	3	3	3	3	3	3	3	3	3	3	3	3	3	3	3	3	3	3	3	3	3	3	3	3	3	3	3	3	3	3	3	3	3	3	3	3	3	3	129	4
151	1	1	0	1	4	2	3	3	4	4	2	2	2	2	4	4	2	3	3	1	2	2	3	2	4	2	4	4	3	3	4	2	3	3	3	3	2		3	4	3	3	2	3	4	3	2	121	4
152	1	1	1	1	4	2	3	3	4	4	2	2	2	3	3	4	3	3	4	2	3	2	4	3	4	3	4	4	4	3	2	2	3	2	3	3	3	3	3	2	3	4	3	3	3	3	4	131	4
153	1	1	1	1	3	3	2	4	4	2	2	2	4	4	3	3	3	3	4	2	4	2	4	3	4	2	2	4	4	4	3	3	3	4	4	3	3	4	3	4	4	3	2	2	4	4	4	138	3
155	1	1	1	1	2	1	2	2	2	2	2	2	2	2	2	2	2	2	2	3	3	1	3	3	3	3	3	4	4	2	1	1	2	1	1	1	2	2	1	1	3	3	1	2	2	1	4	90	4
156	1	1	1	1	3	2	2	2	2	3	2	2	2	2	2	2	2	2	3	2	3	1	2	3	3	2	3	4	4	4	2	2	4	3	4	3	4	3	2	3	4	4	2	2	2	3	4	115	4
157	1	1	1	1	3	1	3	2	2	2	1	1	1	3	3	4	2	2	3	2	2	1	1	1	3	1	3	2	2	2	2	1	1	2	4	2	3	1	1	1	1	1	1	2	3	1	2	82	3
158	1	1	1	1	4	2	3	3	3	3	2	1	1	2	3	4	3	3	4	3	2	2	4	2	3	4	4	4	4	4	3	2	2	2	4	2	4	2	2	2	3	3	3	3	4	2	4	124	3
159	1	1	1	1	3	2	2	2	2	2	2	2	2	3	3	3	2	3	4	3	3	2	3	3	3	4	4	4	4	3	3	2	2	2	2	2	3	2	2	2	2	3	3	3	3	3	4	116	3
160	1	1	1	1	2	2	2	3	3	2	3	1	1	2	3	3	3	4	4	3	3	3	3	3	4	2	4	4	4	3	3	3	2	3	3	2	3	2	2	2	3	3	3	3	4	3	3	121	3
161	1	1	1	1	1	1	1	1	1	2	2	1	2	2	2	2	2	2	4	3	3	2	2	3	3	2	3	4	4	4	4	3	3	3	4	4	4	4	3	4	4	4	4	4	3	3	4	121	3
162	1	1	1	1	3	2	3	3	4	3	2	1	1	2	3	2	3	3	4	2	2	2	3	2	3	2	4	3	4	4	4	3	2	3	4	3	2	2	3	3	3	2	2	2	4	2	2	116	3
164	1	1	1	1	3	2	2	3	3	3	3	1	2	2	3	3	2	2	2	2	2	3	2	2	2	2	2	2	2	3	2	3	2	3	2	3	2	2	2	2	2	2	2	2	3	2	1	97	3
165	1	1	1	1	2	2	2	2	3	2	1	1	1	1	1	2	1	1	1	1	1	2	1	1	2	1	1	1	1	2	2	2	3	2	3	2	2	2	2	2	3	3	3	2	2	3		75	3
166	1	1	1	0	2	1	1	2	2	2	1	1	1	1	2	1	2	2	2	2	2	1	2	1	1	2	2	2	2	1	1	1	1	2	1	1	2	1	1	1	1	1	1	1	1	1	2	61	2
168	1	1	1	1	3	3	2	3	3	3	2	2	2	2	3	3	2	3	4	2	2	3	2	2	3	2	3	2	2	3	4	2	2	3	4	3	2	4	2	3	3	2	2	3	4	3	3	115	3
169	1	1	1	1	3	2	3	4	4	2	2	2	2	2	3	3	2	3	4	3	4	1	3	2	3	3	4	4	4	2	3	2	2	2	2	2	3	2	2	3	2	2	2	2	3	2	2	112	4
170	1	1	1	1	1	1	1	1	1	1	1	1	1	1	2	2	2	2	2	1	2	1	2	2	3	3	4	3	4	2	1	2	2	2	2	2	3	3	2	3	4	4	4	3	2	2	4	92	1
171	1	1	1	1	3	2	3	3	3	2	2	1	2	2	3	3	3	3	3	1	2	2	3	2	3	1	3	2	3	2	3	3	2	3	3	3	2	3	2	2	2	2	1	2	3	3	3	104	3
172	1	1	1	1	3	1	2	3	3	2	2	1	1	2	3	3	1	1	1	2	3	2	3	3	3	4	4	4	4	3	2	2	3	2	3	3	2	3	2	3	4	4	4	4	4	2	4	115	4
173	1	1	0	1	2	2	2	2	2	2	2	2	2	2	2	2	2	2	4	2	2	2	2	2	3	2	4	4	4	4	4	2	2	2	3	2	3	3	3	3	3	3	2	2	4	3	4	111	4
175	1	1	1	1	3	3	3	3	3	3	3	2	2	2	3	4	2	2	4	1	3	3	3	2	3	2	4	4	4	4	3	3	2	2	4	2	2	2	2	2	4	4	3	2	3	2	4	121	3
176	1	1	1	1	3	2	4	2	3	2	2	1	1	1	2	3	1	1	3	2	2	1	3	2	2	1	3	2	2	2	3	1	3	2	1	2	2	2	2	2	2	2	1	1	3	2		84	2
177	1	1	1	0	2	1	2	2	2	2	2	2	2	2	2	2	2	2	3	2	3	2	3	2	3	3	3	3	4																			58
178	1	1	1	0	1	1	1	1	1	1	1	1	1	1	1	1	1	1	3	1	1	1	2	1	1	3	3	3	3	2	2	1	1	1	1	1	2	2	2	2	2	2	2	3	2	2	3	69	1
179	1	1	1	1	3	3	3	3	3	3	2	2	2	2	3	3	3	3	4	2	3	2	3	3	3	3	3	3	4	3	3	2	2	3	2	3	3	3	2	2	2	2	2	2	3	4	3	117	3
180	1	1	1	1	4	1	1	4	3	3	2	1	1	2	4	4	1	1	1	3	4	2	3	3	4	4	4	4	4	4	3	3	4	2	3	3	2	3	3	3	3	4	2	2	4	3	4	123	4
181	1	1	1	1	3	2	2	2	3	3	2	2	2	2	3	3	3	3	3	2	2	3	3	2	3	2	3	2	3	3	3	2	2	3	3	3	3	3	2	3	3	2	2	3	3	2	3	111	4
182	1	1	1	1	4	2	3	3	3	3	1	1	1	1	3	3	1	1	1	2	4	2	3	3	4	4	4	4	4	4	1	1	3	1	2	2	1	1	1	2	3	3	4	4	2	3	4	107	4
183	1	1	1	1	3	2	3	2	2	2	2	2	2	2	2	2	2	2	3	2	2	2	2	2	2	2	3	3	4	2	2	2	2	2	3	2	2	2	2	2	2	2	2	2	2	2	4	96	3
184	1	1	1	1	3	2	3	3	3	3	3	1	3	3	3	4	3	3	3	2	2	2	2	3	4	3	3	3	4	3	3	2	3	3	3	2	3	2	2	2	3	3	2	3	3	2	2	117	3
185	1	1	1	1	3	2	3	3	3	2	2	2	2	2	3	4	3	3	4	3	4	2	4	4	4	3	4	4	4	3	4	3	3	3	3	3	4	3	3	3	3	3	2	3	4	3	4	134	4
186	1	1	1	0	2	1	1	1	2	3	1	1	1	1	3	2	1	2	4	4	4	3	4	4	4	4	4	4	4	4	3	3	3	3	4	3	4	4	3	4	4	4	4	4	4	4	4	131	3
187	1	1	1	1	3	2	3	3	3	2	2	2	2	2	3	3	3	3	4	2	2	2	3	2	3	3	4	4	3	3	3	2	2	2	3	2	2	2	2	2	2	2	2	2	2	2	3	108	4
188	1	1	1	1	3	3	3	3	3	2	2	1	1	2	3	3	2	4	4	2	4	3	4	3	4	4	4	4	4	3	4	3	2	2	3	2	4	2	2	3	2	2	2	2	3	2	4	122	3
189	1	1	1	0	3	1	2	3	4	3	2	1	2	2	3	4	2	2	3	4	4	3	4	4	4	3	4	4	4	4	2	2	3	3	4	3	3	3	3	3	4	4	3	4	4	4	4	135	4
190	1	1	1	1	3	2	2	2	2	2	3	2	2	2	3	4	2	3	3	2	3	2	3	2	3	3	3	3	4	3	3	2	2	2	2	2	3	3	3	2	2	2	2	2	4	2	3	109	4
191	1	1	1	1	3	2	3	3	3	3	3	2	2	3	3	4	3	3	3	3	3	2	3	3	3	3	4	4	4	3	3	3	2	3	3	2	3	2	2	2	2	2	2	2	3	2	2	118	4
192	1	1	0	0	3	2	3	3	2	2	2	2	2	3	2	2	2	3	3	3	4	2	2	2	2	3	4	3	3	3	3	3	3	3	3	3	4	4	3	2	2	3	2	2	3	2	3	115	2
193	1	1	1	1	2	3	2	2	2	4	3	1	1	2	3	2	1	2	3	2	3	3	3	2	2	3	3	3	4	3	2	3	2	2	2	2	2	3	2	2	2	4	2	2	2	2		100	2
194	1	1	1	1	3	2	2	3	3	3	2	2	1	1	3	4	3	3	4	1	3	3	3	3	3	1	2	2	2	3	3	3	1	1	3	3	1	2	1	3	3	1	1	2	2	1	1	97	4
195	1	1	1	1	3	2	2	3	3	3	2	1	1	1	2	3	1	2	4	2	3	2	3	3	4	2	4	4	4	3	2	2	2	3	3	2	3	3	2	3	2	3	2	3	3	2	3	110	4
197	1	1	1	1	3	3	3	3	3	3	3	3	3	3	3	3	3	3	3	3	3	3	3	3	3	3	3	3	3	3	3	3	3	3	3	3	3	3	3	3	3	3	3	3	3	3	3	129	3
198	1	1	1	1	3	2	2	2	2	3	1	1	1	1	3	3	1	2	2	1	2	1	2	1	3	2	3	3	3	3	2	2	1	1	3	1	2	2	1	2	3	2	1	1	3	1	4	85	3
199	1	1	1	1	3	2	1	1	1	1	1	1	1	1	3	2	2	2	3	2	2	1	2	1	2	3	3	3	3	2	4	3	3	3	3	2	3	2	1	2	3	2	1	2	2	2	4	91	4
200	1	1	1	1	3	3	3	3	3	3	3	2	2	3	4	4	3	4	4	3	4	3	3	2	3	4	4	4	4	4	3	3	2	3	3	3	4	4	3	3	3	3	2	2	3	2	4	135	4
201	1	1	1	1	4	2	3	4	3	3	3	1	1	2	3	4	2	3	4	3	3	3	4	2	4	3	4	4	4	4	4	3	3	2	3	3	3	3	2	2	2	2	2	3	3	2	4	126	4
202	1	1	1	1	3	2	2	2	3	2	1	1	1	1	3	4	2	2	4	2	3	2	4	3	4	4	4	4	4	3	3	3	2	2	3	2	4	2	1	2	3	3	2	3	4	2	4	115	4
203	1	1	1	0	2	1	2	2	2	2	2	1	1	2	2	2	2	2	4	2	3	2	3	3	4	3	4	4	4	4	3	3	3	2	4	3	2	2	1	3	3	3	2	4	3	1	4	111	4
204	1	1	1	1	3	2	3	3	4	4	2	1	1	1	2	4	3	3	4	1	2	2	4	3	4	3	4	4	4	3	3	2	3	2	2	2	3	2	3	1	2	2	1	2	3	1	3	111	4
205	1	1	1	1	2	1	1	2	2	1	1	1	1	1	2	1	2	2	3	2	3	2	3	2	3	3	3	3	3																			50
206	1	1	1	1	4	2	4	4	4	4	3	2	3	3	4	4	4	4	4	3	3	3	3	3	4	4	4	4	4	4	4	3	3	3	4	4	4	4	4	3	3	3	2	3	4	3	4	150	4
207	1	1	1	1	2	2	2	3	3	2	2	2	2	2	2	2	3	3	4	3	3	2	3	3	3	3	3	3	3	3	3	3	3	2	2	2	2	3	3	3	2	3	2	2	2	2	4	111	3
208	1	1	1	1	3	2	3	3	4	3	2	2	2	2	3	3	3	3	3	2	2	2	3	2	3	2	2	2	2	3	3	2	2	3	3	2	3	3	3	3	3	3	2	2	4	3	4	114	3
209	1	1	1	1	2	1	3	2	3	2	1	1	1	1	3	3	2	2	3	2	2	2	2	2	2	2	3	2	2	2	2	2	2	2	3	2	2	2	2	2	2	2	2	2	2	2	2	88	3
210	1	1	1	1	3	2	2	3	3	2	2	2	2	2	3	3	3	3	3	2	2	3	2	2	2	3	3	3	3	3	3	3	2	3	4	3	2	3	3	2	3	3	3	3	3	3	2	114	4
211	1	1	1	1	3	2	2	2	2	3	1	1	1	1	2	3	3	3	3	2	3	2	3	3	3	4	4	4	3	4	4	4	3	3	4	2	2	3	3	3	4	4	2	1	3	2	2	116	4
212	1	1	1	1	1	1	1	2	2	1	1	1	1	1	2	1	2	2	4	3	3	2	4	3	2	4	4	4	4	4	2	2	2	2	3	4	4	4	3	4	4	4	4	4	4	4	4	118	3
213	1	1	1	1	3	2	2	2	3	3	2	2	2	2	2	3	2	2	3	2	3	2	3	2	3	2	3	3	3	3	2	2	2	2	2	2	2	3	2	2	3	4	3	3	3	2	4	107	3
214	1	1	1	1	2	1	2	2	2	2	2	1	2	2	3	2	2	2	4	2	3	2	3	3	4	2	2	3	3	2	3	2	2	2	4	3	3	3	3	3	3	4	4	3	3	3	4	112	3
215	1	1	1	1	1	1	1	1	1	1	1	1	1	1	3	3	3	3	3	3	3	3	3	3	3	3	3	3	3	4	4	3	3	3	3	3	3	3	2	2	3	2	2	2	3	3	2	105	3
216	1	1	1	0	3	2	2	3	3	2	2	2	2	2	3	3	3	3	4	2	4	2	4	3	4	4	4	4	4	3	3	2	2	3	2	3	3	3	2	2	3	4	3	2	3	2	4	123	3
217	1	1	1	1	2	1	2	2	2	2	2	1	1	1	1	3	2	2	4	2	3	1	4	2	3	2	3	3	4	3	2	2	1	2	2	2	3	2	2	2	4	4	4	4	3	3	4	104	4
218	1	1	1	0	1	1	1	1	1	1	1	1	1	2	1	3	1	1	3	1	2	1	2	2	3	2	2	3	3	3	1	1	2	1	3	2	3	3	1	2	2	3	2	2	2	1	3	78	2
219	1	1	1	1	3	2	3	3	4	3	2	2	2	2	3	3	2	2	3	3	3	2	3	3	3	3	3	4	4	3	3	3	3	3	3	2	3	3	3	3	3	3	3	3	3	3	3	123	3
220	1	1	1	1	2	2	2	2	3	3	2	2	2	2	4	3	2	2	1	1	3	4	2	2	3	1	2	1	1	2	2	3	2	3	4	2	3	4	2	3	2	1	1	3	3	2	1	97	3
221	1	1	1	1	2	1	2	3	4	3	2	1	1	1	3	3	2	3	4	3	3	2	3	2	3	3	4	3	4	4	3	2	2	3	3	2	3	3	1	3	3	2	2	2	4	2	3	112	3
223	1	1	1	1	4	3	3	3	3	3	3	3	3	3	3	4	3	3	3	3	3	3	3	3	3	3	3	3	3	3	4	3	3	3	3	3	3	3	3	3	4	3	3	3	4	3	3	134	4
224	1	1	1	1	4	4	3	4	4	4	3	2	2	2	4	4	2	3	4	3	4	3	4	3	4	2	4	4	4	4	4	3	3	3	3	4	3	4	4	4	3	4	2	4	4	3	4	147	4
225	1	1	1	1	3	3	3	3	3	3	2	2	2	3	4	3	3	3	4	3	3	2	4	2	3	4	4	4	4	3	3	2	2	2	3	2	2	2	2	2	2	2	2	2	3	2	2	117	4
226	1	1	1	1	2	2	3	2	3	1	1	1	1	1	2	4	1	3	4	2	3	3	3	3	4	2	3	4	4	4	4	3	3	3	4	2	3	2	1	2	3	2	2	2	3	2	4	111	3
227	1	1	1	1	4	2	3	3	2	3	2	2	2	2	4	4	2	3	4	1	3	2	3	3	4	2	4	3	4	3	3	2	3	3	2	3	3	3	2	3	2	3	2	2	3	2	4	119	4
228	1	1	0	1	3	2	3	3	2	4	3	2	2	2	4	3	3	3	3	2	2	2	3	2	2	4	4	3	4	3	4	3	2	2	3	2	2	2	2	2	2	2	2	2	3	2	2	112	4
229	1	1	1	1	3	2	3	3	2	3	3	2	2	2	3	4	3	3	4	2	3	2	3	2	4	3	3	4	4	3	2	2	2	2	3	2	3	3	2	2	2	2	2	2	3	2	4	115	3
230	1	1	1	0	1	1	1	1	1	1	1	1	1	1	3	3	1	3	4	1	2	1	2	1	3	1	4	4	4	3	3	2	1	2	2	2	2	3	2	2	2	2	2	2	2	2	4	87	4
231	1	1	1	1	3	2	2	2	4	2	1	1	1	2	2	3	2	1	4	2	3	2	3	2	3	2	4	2	4	3	2	2	2	3	2	2	2	2	2	1	1	2	1	1	2	2	4	95	3
232	1		1	1	3	2	3	3	2	3	2	2	2	3	3	3	1	1	1	3	4	2	3	3	4	3	4	4	4	4	2	2	4	3	3	3	2	3	2	3	4	4	4	4	3	3	3	124	4
233	1	1	1	1	4	3	3	3	4	3	2	2	2	1	3	3	3	3	3	2	3	3	3	3	3	3	4	4	4	3	4	4	2	3	3	2	3	4	2	3	3	2	2	2	3	2	2	123	4
234	1	1	1	1	3	1	2	2	2	4	2	1	1	2	2	4	1	2	4	1	4	1	3	2	4	1	3	3	3	4	2	3	1	2	3	2	3	2	2	2	3	3	1	2	4	2	4	103	4
235	1	1	1	1	2	2	3	3	3	3	3	2	2	3	3	4	2	3	3	2	3	3	4	3	3	2	2	3	3	3	3	3	2	3	3	3	3	2	3	3	3	3	2	3	3	3	3	120	3
236	1	1	1	1	4	3	3	3	3	4	4	2	1	2	3	4	3	3	4	3	1	2	3	4	3	4	4	4	4	3	4	2	3	3	2	4	3	2	1	2	3	3	1	2	3	1	4	124	3
237	1	0	0	1	3	2	2	4	4	3	2	2	2	2	3	3	2	3	4	3	3	3	3	2	3	3	4	4	4	3	2	3	2	2	3	2	3	4	2	2	3	4	4	4	3	2	4	125	4
238	1	1	1	1	3	2	2	2	2	2	2	2	2	2	2	3	2	2	3	2	2	2	3	2	2	2	2	2	2	2	2	2	2	2	3	2	2	2	2	2	2	2	2	2	2	2	3	92	4
239	1	1	1	1	3	2	3	3	3	3	2	2	2	2	3	3	2	2	4	2	3	2	3	3	4	2	3	4	4	2	2	2	3	2	2	2	3	3	2	3	2	2	2	2	2	2	4	111	4
240	0	1	1	1	3	2	2	2	2	2	2	2	2	2	3	3	3	2	3	2	3	1	3	2	2	2	3	3	2	3	2	2	2	2	3	3	2	3	1	2	3	1	2	2	3	3		97	3
241	1	1	1	1	3	1	1	3	3	2	1	1	1	1	3	4	2	4	4	1	1	2	3	1	2	1	4	3	3	3	3	2	1	2	3	3	2	2	2	2	3	2	2	2	2	1	3	95	4
242	1	1	1	1	2	2	2	3	3	2	2	2	3	2	2	4	2	2	4	2	3	2	3	2	2	2	4	3	4	3	3	3	2	3	3	3	3	3	3	3	3	3	3	3	3	3	3	117	4
243	1	1	1	1	4	3	4	4	3	3	3	2	2	2	4	3	3	4	4	3	3	2	3	3	3	4	4	4	4	4	4	3	2	3	2	2	3	2	3	2	3	3	2	3	4	3	4	133	4
244	1	1	1	1	3	2	3	3	3	3	3	2	2	2	3	3	3	3	3	2	2	2	2	2	2	3	3	2	2	3	3	3	2	2	2	2	2	2	2	2	2	2	2	2	3	2	2	103	3
245	1	1	1	1	4	2	2	3	3	4	3	2	2	3	3	4	1	2	4	2	3	3	4	3	4	4	4	4	4	3	3	2	2	3	3	3	3	3	2	2	3	3	2	3	3	2	4	126	4
246	1	1	1	1	3	2	3	2	2	3	2	2	2	2	3	3	3	3	4	2	2	3	2	2	3	3	4	4	4	4	4	4	3	3	3	3	2	3	2	3	3	2	2	2	3	2	4	120	4
247	1	1	1	1	2	3	3	2	2	3	3	2	2	2	3	4	3	3	4	3	3	3	4	3	3	2	3	4	4	3	3	3	2	3	4	3	4	3	3	3	4	4	3	3	4	3	4	132	4
248	1	1	1	1	2	1	3	2	3	2	2	2	2	2	3	3	3	3	2	2	3	3	3	2	2	2	2	2	2	3	4	4	3	3	3	3	2	3	3	3	3	2	2	3	3	3	2	110	3
249	1	1	0	1	3	2	4	4	4	4	3	2	2	2	3	4	3	3	3	4	4	2	3	2	4	2	3	4	3	3	3	2	2	2	2	2	2	2	3	2	2	2	1	2	3	2	4	118	4
250	1	1	1	1	3	2	3	3	3	3	2	2	2	2	3	3	3	3	4	3	3	3	3	2	3	3	4	3	3	4	3	3	3	3	3	3	3	3	2	3	3	3	2	3	4	3	4	126	3
251	1	1	1	1	4	3	3	3	4	4	2	2	2	2	4	4	3	3	4	2	4	3	4	4	4	4	4	4	4	4	4	4	3	3	3	3	3	3	3	3	3	3	2	3	3	2	4	140	4
252	1	1	1	1	3	2	3	3	3	3	3	2	2	2	3	2	2	2	3	2	3	2	4	3	4	3	3	3	4	2	2	2	3	2	2	3	3	3	3	3	2	2	2	2	4	2	3	114	4
253	1	1	1	1	4	2	3	3	3	2	1	1	1	2	3	3	2	2	3	2	2	1	3	2	3	2	3	3	4	3	2	2	2	2	2	2	2	2	1		2	2	1	2	3	2	4	96	3
255	1	1	1	1	3	2	2	2	3	3	2	2	2	3	3	3	2	3	3	2	3	3	3	2	3	3	4	4	4	4	4	3	3	2	3	2	3	3	2	2	3	3	3	4	3	3	4	123	4
256	1	1	1	1	3	2	2	2	3	2	1	1	1	2	3	3	2	3	4	3	3	2	4	2	4	4	4	4	4	4	2	2	3	2	3	2	4	3	1	2	4	4	4	4	4	3	4	123	3
257	1	1	1	1	2	1	2	2	3	2	3	1	1	2	3	3	2	3	3	2	3	2	4	3	3	2	4	4	4	3	1	2	2	1	3	3	3	3	1	2	4	4	3	3	4	2	4	112	2
258	1	1	1	1	3	3	2	3	2	1	1	2	2	2	3	3	3	3	3	2	2	2	3	3	3	2	2	2	2	3	3	2	2	2	2	2	2	2	2	2	2	2	2	2	2	2	3	98	3
259	1	1	0	1	3	2	2	3	3	3	2	2	2	3	3	4	2	2	2	3	3	2	3	2	3	3	3	3	3	3	2	2	3	2	3	2	2	2	2	3	3	3	3	2	3	3	3	112	3
260	1	1	1	1	3	2	3	3	3	3	3	2	2	3	4	4	3	3	4	2	2	2	2	3	3	3	4	4	4	3	4	3	2	2	3	2	2	3	2	2	2	2	2	2	2	2	3	117	4
261	1	1	1	1	3	3	3	3	4	4	2	2	2	2	4	3	2	3	4	2	3	2	4	3	3	2	4	3	3	4	4	3	2	3	4	4	2	3	3	4	4	4	4	3	3	3	4	134	3
263	1	1	1	0	1	1	1	1	1	1	1	1	1	2	2	2	1	2	4	2	3	2	3	2	4	4	4	4	4	3	3	3	3	3	3	3	4	3	3	3	3	3	3	4	2	2	4	109	4
264	1	1	1	1	3	3	2	3	3	3	2	2	2	2	3	4	3	3	3	2	2	3	2	2	4	3	4	3	3	3	4	3	3	3	3	3	3	3	2	3	3	2	3	3	4	3	3	123	4
265	1	1	1	1	2	1	2	2	2	1	1	1	1	1	2	2	2	2	4	2	3	1	3	2	3	4	4	3	4	2	1	1	2	2	2	2	2	2	2	2	3	3	2	3	2	2	4	94	3
266	1	1	1	1	4	3	3	3	4	4	2	2	3	2	3	4	2	3	4	2	3	3	4	2	3	2	4	3	3	3	3	4	4	3	4	3	2	4	3	4	2	2	2	3	4	3	2	130	4
267	1	1	1	0	3	2	3	3	3	3	2	2	2	2	2	3	3	4	4	2	3	2	1	3	4	4	4	4	4	4	4	4	3	3	4	3	3	3	2	2	4	3	3	3	4	3	4	131	4
268	1	1	1	1	4	2	3	3	3	4	3	1	1	1	3	4	3	2		2	2	3	3	2	4	3	4	4	4	3	4	3	2	3	2	2	3	2	2	2	2	2	2	2	3	2		109	4
269	1	1	0	1	4	2	3	4	4	3	3	2	2	3	3	4	2	2	2	3	4	3	3	4	4	4	4	4	4	4	3	3	3	2	3	2	2	3	2	3	3	4	3	4	4	3	4	135	4
270	1	1	1	1	4	2	2	3	2	2	2	2	2	2	4	4	2	3	4	3	3	3	3	2	3	4	4	4	4	3	3	3	2	3	3	3	3	3	3	3	2	3	2	2	3	3	3	123	4
271	1	1	1	1	3	2	3	3	3	3	2	2	2	2	3	3	3	3	4	2	3	2	4	2	3	2	4	3	4	3	3	2	3	2	4	2	3	3	2	2	3	4	2	2	3	2	4	119	4
272	1	1	1	1	4	3	3	4	4	3	2	2	2	2	4	4	4	4	4	3	3	2	3	2	4	4	4	4	4	3	4	4	3	2	4	4	2	4	3	4	3	3	3	4	3	3	3	141	4
273	1	1	1	1	2	1	1	1	1	2	1	1	1	1	2	2	1	3	3	1	2	1	3	1	3	2	3	4	4	3	3	1	1	1	1	1	2	1	1	2	2	1	1	2	3	1	4	78	4
274	1	1	1	1	3	3	4	4	3	4	3	2	2	2	3	4	4	3	3	3	4	3	3	3	4	4	4	4	4	4	4	3	3	3	3	3	4	3	3	3	3	3	2	3	4	3	4	141	4
275	1	1	1	1	4	1	2	2	2	4	3	1	1	1	3	3	2	1	4	1	3	1	4	3	4	2	4	2	3	3	4	2	1	1	3	2	2	2	1	1	2	2	1	1	3	1	3	96	4
276	1	1	1	1	2	2	2	3	4	2	1	1	1	2	3	2	2	3	4	2	3	3	3	2	3	3	3	4	4	3	3	3	2	2	3	2	2	2	1	2	2	2	2	3	3	3	2	106	3
277	1	1	1	1	3	2	2	3	3	2	2	1	1	3	3	2	3	3	3	3	3	3	3	3	2	3	3	3	3	3	3	3	2	3	3	3	3	3	3	2	3	3	2	3	3	3	3	116	2
278	1	1	1	1	2	1	2	2	4	3	1	1	1	1	3	1	1	2	4	1	1	1	2	1	4	1	2	2	4	1	1	1	2	1	3	1	3	3	1	3	1	4	1	1	3	1	1	80	3
280	1	1	1	1	3	1	2	3	3	1	1	1	1	1	3	1	3	3	3	1	3	1	4	3	3	2	3	4	4	3	2	2	2	3	3	2	3	3	2	3	3	3	3	3	2	2	4	106	3
281	1	1	0	1	3	3	3	3	3	3	3	2	2	2	3	2	3	3	3	3	3	3	3	3	3	4	4	4	4	3	3	3	3	3	3	3	4	2	3	3	3	3	2	3	3	3	4	129	4
282	1	1	1	1	2	2	2	3	3	3	2	2	2	3	3	2	1	1	4	4	4	1	3	2	4	4	4	4	4	3	2	2	2	2	3	2	2	2	1	2	3	4	2	2	2	2	4	111	3
284	1	1	1	1	4	2	3	3	3	3	2	2	2	2	3	4	3	3	4	2	3	3	3	2	3	3	4	4	4	4	3	3	3	4	4	4	3	3	3	3	4	3	2	3	4	3		130	4
285	1	1	1	1	3	3	3	3	3	3	3	2	2	2	3	3	3	3	4	3	3	2	3	3	3	4	4	4	4	3	4	3	3	3	3	3	4	3	3	3	3	3	3	3	3	2	4	132	3
286	1	1	1	1	4	2	3	3	2	3	2	1	2	2	3	4	2	3	4	3	3	2	3	2	3	2	4	4	4	4	4	3	2	2	3	2	2	2	2	2	3	2	2	2	3	2	4	116	4
287	1	1	1	1	3	2	4	2	3	4	3	2	2	2	4	4	3	2	3	2	3	2	3	3	4	2	4	3	4	3	3	3	2	2	4	3	3	3	2	2	3	2	2	3	4	2		119	4
288	1	1	1	1	3	2	2	3	3	3	3	2	2	2	3	3	4	4	4	2	3	3	4	3	3	4	4	4	4	4	4	4	4	3	4	3	3	3	3	4	3	3	2	3	3	2	3	135	3
289	1	1	1	1	4	2	2	2	2	2	1	1	1	1	3	4	2	3	4	2	3	2	4	2	3	2	4	3	3	4	3	3	3	4	3	4	3	4	2	2	4	4	3	4	4	2	4	122	4
291	1	1	1	1	3	2	2	4	4	4	2	2	2	2	1	2	2	3	4	2	4	2	4	4	4	3	3	4	4	4	2	2	2	2	2	2	4	3	2	2	3	3	2	2	3	3	3	119	4
292	1	1	0	1	3	1	3	3	3	3	2	1	1	1	3	3	2	2	4	1	3	3	3	3	3	2	3	3	3	3	4	3	3	3	3	3	3	3	2	3	3	2	1	3	3	2	3	112	4
293	1	1	0	1	3	2	3	2	2	1	1	1	1	1	2	2	2	2	4	2	3	2	3	2	3	2	3	4	4	2	2	2	2	2	2	2	3	2	2	2	3	3	2	1	3	3	4	99	4
294	1	1	1	1	3	2	2	3	4	3	2	2	3	3	3	3	3	3	4	3	3	2	3	3	4	4	4	4	4	3	2	3	3	3	4	3	3	3	3	3	3	3	3	3	4	3	4	133	4
295	1	1	1	1	2	1	2	4	4	2	1	1	1	2	2	3	2	2	3	1	2	1	1	2	3	2	1	3	3	2	2	2	2	2	2	1	2	2	1	1	3	3	3	1	1	1	3	85	2
296	1	1	1	1	3	1	2	2	2	2	1	1	1	1	2	4	1	2	3	1	1	1	4	1	2	2	3	3	4	2	3	1	1	2	2	1	2	1	1	1	1	1	1	1	2	1	4	78	4
297	1	1	1	1	2	2	2	2	2	2	2	2	2	2	2	3	2	2	2	3	3	2	2	2	3	3	4	3	4	3	2	2	2	2	2	2	2	2	2	2	3	4	4	4	3	3	3	107	3
298	1	1	0	1	4	2	3	3	4	3	2	1	2	3	4	4	2	3	3	2	3	2	3	2	4	2	3	3	3	2	2	2	2	2	2	2	3	2	1	1	2	2	1	1	3	2	4	106	4
299	1	1	1	1	3	1	2	3	3	2	1	1	1	1	2	1	1	1	2	1	3	1	2	2	1	2	3	3	4	2	2	2	2	2	3	3	2	3	2	2	2	3	2	2	2	2	4	89	3
300	1	1	1	1	3	2	2	3	3	2	2	1	2	2	3	3	2	2	3	2	3	1	2	2	2	2	3	2	4	3	3	2	2	2	3	3	4	3	2	2	2	3	2	2	3	3	4	106	3
301	1	1	1	1	4	2	2	3	3	3	2	2	2	1	3	4	2	3	3	2	3	2	3	2	3	2	3	4	4	3	2	2	3	3	3	2	3	3	2	2	2	3	2	2	2	2	4	112	4
302	1	1	1	1	4	2	2	3	3	2	2	2	2	2	4	3	2	2	2	3	3	2	3	3	4	3	3	3	3	2	2	2	2	2	2	2	2	2	2	2	3	3	2	2	3	3	4	109	4
303	1	1	1	1	4	2	3	3	3	3	2	1	1	2	4	4	2	3	4	2	4	2	4	3	4	3	4	4	4	3	3	3	2	3	2	3	4	3	2	3	4	3	2	3	4	3	4	129	4
304	1	1	0	1	2	1	1	2	2	2	2	1	1	2	2	3	3	3	3	2	3	3	3	3	3	3	3	3	3	4	3	3	2	3	3	3	3	3	2	3	3	4	4	4	3	2	4	115	3
305	1	1	0	1	2	2	2	2	2	2	3	1	1	1	2	4	2	2	4	2	2	2	3	2	4	1	3	3	4	4	4	1	2	3	2	3	2	3	2	3	3	2	2	2	4	2	2	104	4
306	1	1	0	1	4	1	4	4	4	3	2	1	1	1	3	4	3	4	4	4	4	2	4	4	4	4	4	4	4	4	4	2	2	2	3	2	3	2	2	2	3	3	2	3	4	3	4	131	3
307	1	1	1	1	2	2	2	2	3	3	2	1	1	1	3	2	2	2	4	2	4	3	3	2	4	2	4	4	4	4	2	3	2	2	4	4	3	4	2	3	3	4	4	4	3	2	4	121	4
308	1	1	1	1	3	2	3	3	4	3	3	2	2	3	4	4	3	3	3	3	3	3	3	3	3	3	3	3	3	3	3	3	3	3	3	3	3	3	3	3	3	3	3	3	3	3	4	130	3
309	1	1	1	1	3	2	2	2	2	3	2	2	2	2	3	4	2	3	4	2	3	2	3	2	3	2	4	4	4	4	2	2	2	2	3	2	4	3	2	2	4	4	4	4	3	3	4	121	4
310	1	1	1	1	4	2	3	2	2	3	2	1	1	2	3	3	3	4	4	2	4	3	4	3	4	4	4	4	4	3	3	3	3	2	2	2	4	3	3	2	4	4	4	4	4	3	4	132	3
311	1	1	1	1	3	3	3	3	3	4	3	1	1	2	3	3	3	2	3	3	3	2	3	3	4	4	4	4	4	3	3	3	2	2	3	3	2	2	2	2	2	3	2	2	3	3	3	119	4
312	1	1	1	1	3	1	1	1	1	3	2	1	1	1	1	1	1	1	4	2	3	3	3	2	3	2	2	3	3	4	3	3	3	3	4	2	3	2	2	2	3	2	1	1	4	3	4	98	4
313	1	1	1	1	4	3	3	4	3	3		2	2	2	3	3	3	3	4	2	2	3	2	3	3	3	4	3	3	3	4	4	3	2	4	3	3	3	2	3	2	2	2	2	4	2	3	121	4
314	1	1	1	1	3	2	4	3	4	3	2	2	1	2	4	4	3	2	4	3	4	2	4	4	4	2	4	4	4	3	4	2	2	2	3	3	2	3	4	2	3	3	2	2	3	3	3	127	4
315	1	1	1	1	4	3	3	3	3	3	3	2	2	2	3	4	3	3	3	3	3	3	4	3	3	2	3	3	3	3	3	3	2	2	2	3	3	3	2	3	3	2	2	3	3	2	2	120	4
316	1	1	1	0	1	1	1	1	1	1	1	1	1	1	1	1	1	1	1	1	1	1	1	1	2	2	3	3	4	1	1	1	2	2	3	3	2	3	2	3	3	3	3	4	2	2	4	78	2
317	1	1	1	1	2	2	2	2	2	2	2	2	2	2	2	2	2	3	3	2	3	2	3	2	3	3	3	3	3	3	2	2	2	3	2	2	2	2	2	2	2	2	2	2	3	3	4	101
318	1	1	1	1	2	2	2	2	2	2	1	1	1	2	2	3	2	2	3	2	2	2	3	3	4	2	3	3	4	2	2	2	2	2	2	2	2	2	2	2	3	4	3	2	2	2	4	99	4
319	1	1	1	1	3	3	3	3	3	2	2	2	2	3	3	3	3	3	3	3	3	3	3	3	3	3	3	3	3	2	2	2	3	3	2	2	3	3	2	2	3	2	2	3	3	3	3	116	3
320	1	1	1	0	3	1	3	3	3	2	1	1	1	1	3	3	3	2	1	2	3	1	2	2	3	3	4	3	4	3	2	1	2	2	2	1	1	2	1	1	3	3	2	2	2	2	4	94	3
321	1	1	1	1	3	2	3	2	3	3	2	2	2	2	2	4	3	3	3	2	2	3	3	2	3	2	3	2	2	2	3	2	2	2	3	2	2	2	2	2	3	3	2	2	3	2	2	104	3
322	1	1	0	1	3	1	3	3	3	2	1	1	1	1	3	3	3	3	3	1	2	1	3	2	3	2	2	2	2	3	4	2	2	2	2	2	2	2	1	1	2	1	1	1	3	1	2	88	3
323	1	1	1	1	3	2	3	3	3	3	2	1	1	2	4	4	2	3	4	3	3	2	3	3	4	3	4	4	4	4	3	3	2	2	2	2	3	2	1	2	2	2	1	2	3	4	4	117	4
324	1	1	1	1	4	3	3	4	4	4	4	3	2	3	3	3	3	4	4	2	3	3	3		4	3	4	3	3	3	4	3	3	3	3	3	3	3	3	3	3	3	2	2	3	3	3	132	4
326	1	1	1	1	3	2	3	3	3	4	3	2	2	2		4	4	3	2	2	2	2	2	2	3	3	3	2	2	3	4	2	2	3	3	3	2	3	2	3	3	2	2	3	3	2	1	109	4
327	1	1	1	1	3	2	2	2	3	3	2	1	1	2	3	3	3	2	3	2	3	3	4	2	4	2	3	3	4	3	3	3	2	2	2	3	2	2	2	2	2	3	2	2	3	3	4	110	4
328	1	1	1	1	3	3	3	3	3	3	3	3	3	3	3	3	3	3	4	3	3	3	4	3	3	4	4	4	4	3	3	3	3	3	3	3	3	3	3	3	3	3	2	2	4	3	4	135	4
329	1	1	1	1	3	2	2	2	3	2	2	1	1	2	3	3	3	2	4	2	2	2	3	2	3	2	3	3	3	2	2	2	2	2	2	2	2	2	2	2	2	2	2	2	2	2	3	97	4
330	1	1	1	1	3	3	3	3	3	4	3	2	3	2	3	4	3	3	3	2	3	3	3	3	4	3	3	3	3	3	4	3	3	3	3	3	3	3	2	3	3	2	2	3	4	3	4	129	3
331	1	1	1	1	3	2	2	3	3	2	2	2	2	2	3	3	2	2	3	2	3	3	3	3	4	2	4	4	4	3	3	2	2	2	2	3	2	3	2	3	2	2	2	3	3	2	4	113	3
332	1	1	1	1	3	1	2	3	3	4	2	2	2	3	4	4	2	1	1	2	3	2	2	3	4	4	4	4	4	3	2	2	2	2	2	2	2	2	2	3	2	3	2	2	3	2	4	111	4
333	1	1	1	1	2	2	2	2	2	2	2	2	2	2	2	2	2	2	2	2	2	2	2	2	2	2	2	2	2	3	4	2	2	2	2	2	2	2	2	2	2	2	2	2	2	2	2	89	4
334	1	1	1	1	2	2	2	2	2	3	2	1	1	2	3	3	2	3	3	3	3	2	3	3	3	3	3	3	3	2	2	2	2	2	2	2	2	2	2	3	3	3	3	3	3	3	4	107	2
335	1	1	1	1	3	2	2	2	3	3	3	2	2	2	2	3	2	2	3	3	4	2	2	2	3	4	4	4	4	3	3	3	3	3	4	3	2	3	2	2	3	4	3	3	3	3	4	122	4
336	1	1	1	1		2	3		3	4	2	2	2	2	3	3	2	3	3	2	2	2	3	2	3	3	4	4	4	2	2	2	2	2	3	2	3	2	2	2	2	3	2	2	2	2	2	102	3
338	1	1	1	1	3	1	2	2	3	4	3	2	2	1	3	3	3	2	3	1	2	1	2	2	3	2	3	3	3	3	4	2	2	2	2	1	2	2	2	2	3	3	3	2	1	1	3	99	4
339	1	1	1	1	3	2	2	3	3	3	2	2	2	3	3	4	3	3	4	2	2	2	3	3	3	3	4	3	4	3	4	2	2	2	3	2	3	3	2	3	2	2	2	2	3	2		113	3
340	1	1	1	1	4	3	3	3	3	4	2	2	3	3	4	4	3	3	4	2	3	3	3	3	4	3	4	4	4	4	4	3	3	3	4	3	3	3	3	3	4	3	3	3	4	3	4	141	4
341	1	1	1	1	4	2	4	3	3	4	2	2	2	2	3	4	3	4	4	2	3	3	3	3	4	2	4	3	4	3	4	3	3	3	3	3	3	3	2	3	3	2	2	3	3	2	3	128	4
342		1	1	1	4	2	3	4	3	4	3	2	2	2	2	4	4	3	4	3	3	3	3	3	3	3	3	3	4	3	2	2	2	3	2	2	3	3	2	2	2	2	2	3	3	3	4	122	4
343	1	1	1	1	4	3	3	3	3	3	3	3	3	3	3	3	3	3	4	3	3	3	3	3	3	3	3	3	3	3	3	3	3	3	3	3	3	3	3	3	3	3	2	3	3	3	4	131	4
344	1	1	1	0	2	2	2	2	2	2	2	2	3	4	4	4	3	4	4	3	3	2	4	2	4	4	4	4	4	3	4	2	2	2	3	2	4	4	2	2	3	4	3	3	4	3		126	3
346	1	1	1	1	4	1	2	3	4	3	2	1	1	2	3	4	1	1	3	3	4	2	3	2	4	1	3	4	4	3	1	2	3	2	3	1	3	2	1	2	3	3	2	2	2	2	4	106	4
347	1	1	1	1	2	1	2	2	2	2	1	1	1	2	2	4	2	2	3	2	3	1	3	2	3	2	3	4	4	3	2	2	4	2	4	2	3	4	2	2	4	4	4	4	2	2	3	109	3
348	1	1	1	1	1	1	1	1	1	2	2	2	1	3	3	3	2	3	4	3	3	2	3	3	3	2	3	4	4	3	3	2	3	3	3	3	4	3	2	2	3	3	2	2	3	2	4	110	4
349	1	0	0	1	3	2	3	4	4	3	2	2	2	3	3	4	2	3	4	2	3	2	4	3	4	3	4	4	4	4	3	3	2	3	4	2	3	3	3	2	3	2	2	2	3	2	4	127	4
350	1	1	1	1	4	3	3	3	3	3	3	3	3	3	4	4	4	4	4	3	4	3	3	3	4	4	4	4	4	4	4	3	3	3	3	3	3	3	3	3	3	3	3	3	4	3	3	144	4
351	1	1	1	1	4	2	2	3	4	3	2	1	1	2	3	4	2	2	4	3	4	3	4	3	4	3	4	4	4	4	3	3	3	3	3	3	2	3	3	3	3	4	2	2	4	3	4	130	4
352	1	1	1	1	3	3	2	3	2	3	2	2	2	2	3	4	1	2	3	3	3	3	3	2	3	3	4	4	4	3	3	3	2	3	3	2	2	2	3	2	2	3	2	3	4	3	4	118	4
353	1	1	1	1	3	2	3	3	3	2	2	2	1	2	3	3	4	4	4	1	2	2	1	2	2	3	4	4	4	3	2	2	3	3	4	2	4	2	2	2	4	4	3	3	4	3	4	120	3
354	1	1	1	1	2	2	3	2	3	3	2	2	2	2	3	3	3	3	4	2	2	2	3	3	3	2	3	4	4	3	3	3	2	2	2	3	2	3	2	2	2	2	2	2	2	2	4	110	4
355	1	1	0	1	3	1	2	2	2	3	2	1	1	2	3	4	2	4	4	2	3	2	3	2	4	2	4	3	4	3	3	3	2	2	2	2	2	3	1	3	1	2	1	2	3	2	3	105	3
356	1	1	1	0	3	1	3	3	3	3	2	2	2	4	3	3	2	2	4	3	3	2	2	3	3	3	4	4	4	3	4	2	2	2	2	3	2	3	3	3	4	4	3	4	3	3	4	125	3
357	1	1	1	1	3	2	3	3	3	3	2	2	2	3	3	3	2	1	1	2	3	2	3	3	4	2	3	4	4	3	1	2	3	2	4	2	2	3	2	3	4	4	4	4	2	3	4	118	3
358	1	1	1	0	2	2	2	2	2	2	2	2	2	2	2	2	2	2	2	2	2	2	2	2	2	2	2	2	2	2	2	2	2	2	2	2	2	2	2	2	2	2	2	2	2	2	2	86	2
359	1	1	1	1	3	1	3	3	4	2	2	2	2	3	3	4	3	2	4	3	4	2	3	3	4	2	4	3	3	4	2	2	2	3	4	4	2	2	2	2	4	1	1	1	4	4	4	120	4
360	1	1	1	0	4	2	2		3	2	2	2	2	2	3	3	3	3	4	2	4	1	3	3	4	2	4	4	4	3	3	3	1	3	3	3	2	3	2	2	3	3	3	2	4	1	1	113	4
361	1	1	1	1	4	2	3	3	3	4	3	1	2	2	3	4	2	3	4	3	3	2	3	2	4	3	4	3	3	3	3	2	2	2	3	3	2	3	2	3	2	2	1	3	4	3	2	118	4
362	1	1	1	1	4	2	3	2	3	3	2	1	1	2	3	4	2	3	4	2	3	1	3	3	4	2	4	4	4	3	4	3	1	3	1	2	3	2	1	2	2	2	1	1	3	2	3	108	4
363	1	1	1	1	4	1	3	2	3	3	2	1	2	2	3	4	2	3	4	2	3	1	3	2	4	3	4	4	4	2	3	2	1	2	3	2	2	2	2	2	3	1	2	2	3	2	3	108	4
364	1	1	1	1	3	2	3	3	3	3	2	2	2	3	3	3	2	2	3	2	3	2	3	3	4	4	4	4	4	3	3	3	2	2	2	2	2	2	2	2	3	3	2	2	3	3	4	117	4
365	1	1	1	1	2	1	2	1	3	2	1	1	1	1	2	2	2	2	3	3	3	2	4	2	3	4	4	4	4	2	2	2	2	2	2	2	3	3	2	2	3	3	2	3	3	3	4	104	4
366	1	1	1	1	3	1	3	3	3	3	2	1	1	2	3	3	2	3	4	2	2	1	3	2	3	2	4	3	4	3	4	3	2	3	3	2	3	3	2	1	4	3	1	2	3	2	3	110	4
367	1	1	1	1	3	3	3	3	4	4	3	2	3	2	3	4	2	4	4	2	3	2	3	3	4	2	4	4	4	3	4	3	3	3	3	3	3	3	3	3	3	2	2	3	4	2		128	4
368	1	1	1	1	3	3	3	3	3	4	3	2	2	2	3	3	3	3	4	3	3	2	3	3	3	3	4	3	3	4	4	3	3	3	3	3	3	4	3	3	3	3	3	3	4	3	4	133	3
370	1	1	1	1	4	2	3	3	3	4	4	2	2	3	4	4	4	4	4	4	2	4	4	4	4	4	4	3	3	4	4	4	3	3	3	3	3	3	2	3	3	2	2	3	3	2	2	138	4
371	1	1	1	1	3	2	3	3	3	2	2	2	2	2	3	3	2	3	4	3	3	2	3	2	4	2	4	4	2	3	4	3	2	3	4	3	3	3	2	2	3	2	2	2	3	2	4	118	4
372	1	1	1	0	3	2	4	3	4	3	1	1	2	3	3	3	2	2	3	2	2	1	3	3	4	3	4	3	3	2	2	1	1	1	1	1	2	2	1	1	2	3	1	1	2	1	4	96	4
373	1	1	1	1	3	2	3	3	3	3	3	2	2	2	3	3	3	3	3	3	3	2	3	3	3	2	3	4	4	3	3	3	3	2	2	2	2	2	2	2	2	2	2	2	2	2	4	113	4
374	1	1	1	1	3	2	2	3	4	4	2	2	2	2	2	4	2	2	4	1	1	1	4	2	4	3	4	4	4	4	4	2	1	1	3	1	4	3	3	3	3	3	2	2	4	2	4	117	4
375	1	1	1	1	3	1	3	3	2	2	2	2	2	2	2	4	2	2	3	2	2	2	2	2	3	2	3	4	4	2	3	2	2	2	3	2	2	2	2	2	2	2	2	3	2	2	4	102	4
376	1	1	1	1	3	2	3	3	3	3	2	2	2	2	3	4	2	2	3	2	3	3	3	3	3	3	3	3	3	3	3	3	3	3	3	3	3	3	3	3	3	4	4	4	3	2	3	124	3
378	1	1	1	1	3	2	2	3	3	4	2	1	2	2	3	3	2	2	3	2	2	1	3	2	3	3	4	4	4	3	2	2	2	2	2	2	2	2	2	2	2	2	1	2	3	1	4	103	3
379	1	1	1	1	4	3	3	2	2	4	4	2	2	2	2	4	2	2	4	1	3	1	3	3	3	4	4	4	4	4	4	3	3	3	4	4	3	4	3	4	3	3	3	3	3	3	2	131	4
380	1	1	1	1	3	1	3	3	4	4	1	1	1	2	3	4	2	3	4	2	2	1	4	2	4	2	4	4	4	3	4	2	2	3	3	2	2	2	2	2	4	3	3	2	3	1	4	115	4
381	1	1	0	0	3	2	2	2	2	2	2	2	2	1	2	2	2	1	1	2	2	3	2	2	2	2	2	2	2	1	1	1	2	1	2	2	2	2	2	2	2	2	2	2	2	2	2	81	2
382	1	1	1	1	2	2	2	2	2	2	2	2	2	2	2	3	1	2	3	2	2	3	3	3	3	4	4	4	4	4	4	4	3	3	3	4	3	4	3	3	3	4	4	3	4	3	4	126	3
383	0	1	1	1	4	3	4	4	4	3	2	2	2	3	4	4	4	4	4	3	3	4	4	3	4	4	4	4	4	3	4	4	3	3	3	3	3	4	3	3	4	3	3	3	3	2	4	146	4
384	1	1	1	1	4	1	3	4	4	4	1	1	1	4	4	4	3	3	3	3	3	1	4	4	4	4	4	4	4	1	1	1	3	3	3	3	1	3	3	3	4	4	4	4	3	3	4	130	4
385	1	1	1	1	1	1	1	1	2	2	2	1	1	2	2	1	2	2	3	1	2	2	3	2	2	1	1	2	3	2	2	2	1	2	2	2	3	2	1	2	2	3	2	2	1	1	4	79	3
386	1	1	1	1	3	2	3	3	3	3	2	2	2	2	3	3	3	3	4	3	3	2	3	3	3	2	4	3	4	3	4	3	2	3	3	3	4	3	3	2	3	3	2	3	3	2	4	124	4
387	1	1	1	1	4	3	3	3	3	4	3	2	2	2	3	3	3	3	4	2	3	3	4	2	4	3	4	4	4	3	3	3	2	2	4	2	4	3	2	2	3	3	3	3	3	2	4	129	4
388	1	1	1	1	4	3	4	4	4	3	2	2	2	2	4	4	2	3	4	3	3	2	4	3	4	2	4	4	4	3	3	3	2	3	2	2	4	3	2	3	3	3	3	3	4	3	4	133	4
389	1	1	1	1	3	2	2	3	3	3	2	2	2	2	3	3	2	2	4	2	3	2	3	2	3	3	3	3		3	3	2	2	2	3	2	3	2	2	2		2	2	2	3	2	2	101	3
391	1	1	1	1	3	2	3	2	2	3	2	2	2	2	2	2	2	2	3	2	2	2	2	2	2	2	2	2	2	2	3	3	2	2	2	2	2	2	2	2	2	2	2	2	2	2	2	92	3
393	1	1	1	1	4	1	3	3	3	3	2	2	1	2	4	3	2	3	4	2	3	1	3	4	4	3	3	3	3	4	4	3	2	2	3	2	3	2	2	2	3	3	2	3	4	3	4	120	4
394	1	1	1	1	3	2	3	3	4	3	2	1	1	1	3	3	2	3	4	3	3	2	4	2	4	2	4	3	4	3	3	2	2	1	1	2	1	3	2	2	2	3	1	1	4	2	4	108	4
395	1	1	1	1	1	1	1	1	1	1	1	1	1	1	1	1	1	1	1	1	4	1	4	4	4	4	4	4	4	4	1	1	1	1	4	3	3	3	1	3	3	4	4	4	4	2	4	99	1
397	1	1	1	1	3	3	3	3	3	3	2	2	2	2	3	4	3	3	4	3	3	3	4	3	4	3	3	4	4	3	3	3	3	2	4	4	4	3	3	3	4	3	2	3	4	3	4	135	3
398	1	1	1	1	3	1	3	4	4	4	2	2	2	2	3	3	2	2	3	2	3	3	2	2	3	2	4	4	4	3	4	3	2	3	4	3	3	3	2	3	3	3	2	2	4	3	4	123	3
399	1	1	1	1	4	3	3	4	4	3	3	3	3	2	3	3	3	4	4	3	3	3	4	3	4	4	4	4	4	4	4	3	3	3	3	3	3	3	3	3	3	3	3	3	3	3	3	141	4
400	1	1	1	1	2	2	2	2	2	2	2	2	2	2	2	2	2	2	3	2	3	3	3	2	3	3	3	3	3	3	2	3	2	3	3	2	3	3	2	2	3	3	3	3	2	3	3	107	3
401	1	1	1	1	4	4	4	4	4	4	3	2	2	2	4	4	4	4	4	3	3	3	4	2	4	2	3	4	4	3	4	4	3	2	3	2	3	2	4	2	3	3	2	3	4	3	4	139	3
402	1	1	1	1	3	2	2		3	3	2	2	2	2	3	3	2	2	3	2	3	3	3	2	3	2	3	4	4	3	3	3	2	2	2	2	3	3	2	3	2	4	4	3	3	2	4	113	4
403	1	1	1	1	2	2	3	3	4	2	2	1	1	2	3	3	4	4	4	2	3	3	3	3	4	3	4	3	4	4	4	3	3	3	4	3	4	4	3	3	4	3	3	3	4	3	3	133	4
405	1	1	1	1	3	1	3	3	3	3	3	1	1	2	3	2	2	2	3	2	4	2	2	2	2	3	4	4	4	3	3	3	2	2	2	2	4	3	2	2	3	4	3	3	4	3	4	116	3
406	1	1	1	1	3	2	3	3	3	3	3	1	1	2	3	3	2	3	3	2	3	2	3	2	3	3	3		3	3	3	2	2	2	3	2	3	3	2	3	3	2	2	2	3	2	3	107	3
407	1	1	1	1	3	1	3	2	3	4	2	1	1	3	3	4	3	3	3	3	3	1	4	2	4	2	3	4	4	4	4	3	3	2	2	2	4	3	1	2	3	3	1	3	4	3	4	120	4
408	1	1	1	1	2	1	2	2	2	1	1	1	1	1	2	2	2	2	2	2	2	2	2	2	3	2	2	3	3	2	3	2	2	2	2	2	2	2	2	2	2	2	2	2	2	2	2	84	3
409	1	1	1	1	2	1	2	2	2	1	1	2	1	2	1	1	2	2	3	3	3	3	3	2	2	4	3	4	3	3	2	2	3	2	2	2	4	3	2	2	3	3	3	3	3	3	4	104	4
410	1	1	1	1	3	2	3	3	4	3	3	2	3	3	3	4	3	3	4	2	3	3	4	3	4	3	4	4	4	3	3	3	3	3	3	3	3	3	2	3	3	3	2	3	4	3	4	134	3
411	1	1	1	1	3	2	2	3	3	2	1	1	1	1	3	3	1	1	1	2	3	1	3	3	3	4	4	4	4	3	3	2	2	2	3	3	3	3	2	3	3	4	3	3	4	3	4	112	4
412	1	1	1	1	4	3	3	4	4	4	3	2	2	3	3	4	4	4	4	2	4	2	4	4	4	3	4	4	4	3	4	2	2	2	2	2	2	2	2	2	2	2	2	2	4	2	4	129	4
413	1	1	1	1	3	2	3	3	4	3	2	1	2	3	3	3	2	3	4	2	4	3	4	3	3	3	4	4	4	3	3	3	3	2	4	3	3	4	2	3	4	4	4	3	3	3	4	133	4
414	1	1	1	1	4	2	3	3	3	3	3	2	2	2	3	4	3	3	4	2	3	3	3	3	4	3	3	4	4	4	4	3	3	3	3	3	3	3	3	3	3	3	3	3	4	3	4	134	4
415	1	1	1	1	3	2	3	3	3	2	2	2	2	2	3	3	2	2	3	2	2	2	3	2	3	2	3	3	3	3	3	3	2	3	3	3	3	3	3	3	3	3	3	3	3	2	3	114	3
417	1	1	1	1	2	2	2	2	3	3	2	2	2	2	2	3	2	2	4	2	4	2	4	2	4	4	4	4	4	3	2	2	2	2	4	2	4	2	2	2	3	4	2	3	2	2	4	116	3
418	1	1	0	1	3	2	3	3	3	3	3	2	2	3	3	3	1	2	1	2	3	2	3	3	3	2	4	4	4	3	1	3	3	2	3	2	1	2	3	3	3	3	3	3	4	3	4	116	3
419	1	1	1	1	3	2	3	3	3	3	2	1	1	2	3	4	2	3	3	1	2	2	3	3	4	2	3	3	3	3	3	2	2	2	2	2	2	2	2	2	2	2	1	3	3	3	3	105
420	1	1	1	1	2	2	3	2	3	3	3	1	1	3	4	4	4	4	4	3	3	3	4	3	3	2	3	3	3	4	4	3	3	3	3	3	4	3	2	3	3	3	3	3	4	3	2	129	3
421	1	1	1	1	3	2	2	3	3	3	2	2	2	2	3	4	3	4	4	3	2	3	3	3	4	2	4	3	3	2	3	3	2	2	2	3	3	2	2	2	2	2	2	3	3	2	3	115	4
422	1	1	1	1	3	3	3	3	3	3	3	3	3	3	3	3	3	3	4	3	3	3	3	3	4	3	3	4	4	4	4	3	3	3	3	3	3	3	3	3	3	3	3	4	3	3	4	137	3
423	1	1	1	1	3	2	2	3	4	2	2	2	2	2	3	3	2	2	2	2	2	2	3	3	3	2	3	2	3	3	1	2	2	2	2	2	2	2	2	2	2	2	2	2	2	2	4	99	4
424	1	1	1	1	2	2	2	2	2	2	2	2	2	2	3	2	2	2	3	2	2	2	2	2	3	3	3	3	3	4	4	3	2	3	4	3	3	3	3	3	3	3	3	3	3	3		110	4
425	1	1	1	1	3	2	2	2	3	2	1	1	1	2	2	4	1	3	3	3	3	3	2	1	3	1	3	2	3	3	4	3	2	3	3	2	1	1	2	2	2	1	1	1	3	1	2	93	4
426	1	1	1	1	3	2	2	3	2	3	2	1	1	2	2	4	2	3	3	2	3	2	3	3	4	1	3	3	3	2	2	2	2	2	3	2	3	2	2	2	2	3	2	3	3	2	4	105	4
427	1	1	1	1	3	3	3	3	4	3	3	2	2	2	3	4	3	3	4	3	3	4	4	3	4	4	4	4	4	4	4	4	3	3	4	3	4	3	3	2	2	3	4	3	4	4	4	143	3
428	1	1	1	1	3	2	3	3	3	3	2	2	2	2	3	3	4	4	4	1	2	2	3	2	3	2	3	3	3	3	4	2	2	2	3	2	3	3	2	2	3	2	2	2	3	2	2	111	3
429	1	1	1	1	3	2	3	4	3	2	2	2	2	2	3	3	2	3	4	2	3	3	3	3	4	4	4	4	4	3	2	3	3	3	4	3	4	3	3	3	3	3	3	4	3	3	4	131	3
430	1	1	1	1	3	2	3	3	4	3	1	1	1	1	3	3	2	3	4	3	3	2	4	2	4	3	4	4	4	2	2	2	2	2	2	2	2	2	1	2	2	2	1	2	2	1	3	104	4
431	1	1	1	1	4	2	3	3	3	3	2	2	2	2	3	4	2	3	4	2	3	2	3	2	4	3	4	3	3	3	4	2	2	2	3	2	3	2	2	2	2	2	2	2	3	2	4	115	4
432	1	1	1	1	3	2	2	2	2	3	2	2	2	2	2	4	2	3	4	2	4	2	4	3	4	4	4	4	4	4	3	2	4	2	4	2	4	4	2	4	4	4	4	4	4	3	4	134	3
433	1	1	1	1	2	1	1	2	2	2	2	1	1	2	2	2	1	1	2	1	2	1	3	2	2	2	3	3	3	2	1	2	2	1	2	2	1	2	2	1	2	2	1	2	2	2	3	78	3
434	1	1	1	1	3	3	3	3	3	3	2	2	2	2	4	4	3	3	3	3	3	3	4	3	3	2	3	3	3	4	2	2	3	3	2	3	2	2	2	2	3	3	2	2	4	2	4	120	3
435	1	1	1	0	3	1	2	2	3	2	1	1	1	1	2	3	1	1	4	2	3	1	3	2	3	1	2	4	4	3	3	2	2	2	3	1	2	2	1	1	3	3	3	3	3	2	4	96	2
436	1	1	1	1	3	1	2	2	2	2	1	1	1	2	3	2	2	3	4	1	3	2	3	3	4	2	4	4	4	3	4	3	2	2	3	3	3	3	2	3	3	2	2	2	4	2	3	110	4
437	1	1	1	1	2	2	2	2	2	3	2	2	2	3	3	3	2	2	4	2	3	2	3	3	4	3	4	4	4	4	4	3	3	2	3	3	4	4	2	3	4	4	4	4	4	3	4	130	4
438	1	1	0	1	3	2	3	4	4	3	2	2	2	3	4	4	3	3	4	2	4	3	4	3	4	3	4	4	4	3	3	3	3	2	3	2	2	3	2	3	3	3	2	3	3	2	4	130	4
439	1	1	1	1	1	1	1	1	1	2	2	1	1	1	2	2	2	2	4	2	3	2	3	2	4	3	4	4	4	4	3	2	2	2	2	2	3	2	2	2	3	3	2	2	3	2	4	100	4
1001	1	1	1	1	3	2	3	3	4	3	2	2	2	2	3	4	3	3	3	2	3	3	3	3	4	3	3	3	3	3	3	3	2	4	3	3	3	3	3	3	3	2	3	3	4	3	3	126	4
1002	1	1	1	1	2	1	2	2	3	3	2	1	1	2	2	3	2	3	4	3	3	2	3	2	4	2	4	4	4	3	2	3	3	3	3	3	3	3	2	3	3	3	2	3	3	2	4	115	4
1003	1	1	1	1	3	2	2	2	2	2	2	2	2	2	3	3	2	2	3	2	2	2	3	2	3	2	2	3	3	3	3	2	2	3	2	2	2	2	2	2	2	2	2	2	3	2	2	98	2
1004	1	1	1	1	3	1	2	2	3	3	3	3	3	2	3	3	3	4	3	2	2	2	2	2	2	3	3	3	3	3	4	3	3	3	4	3	3	4	3	3	3	3	2	2	4	4	3	122	3
1005	1	1	1	1	3	1	3	2	2	1	1	1	1	2	1	2	2	1	3	2	3	2	3	3	3	2	2	2	3	2	2	2	2	2	2	2	3	2	2	2	2	2	2	2	2	1	3	88	4
1006	1	1	1	1	2	1	2	2	2	2	2	2	2	2	2	3	3	2	4	4	3	2	3	2	2	2	2	3	4	3	2	3	2	3	2	3	3	3	2	2	2	2	2	2	3	3	4	106	3
1007	1	1	1	1	3	3	3	3	4	4	3	2	2	3	3	4	3	4	4	3	4	3	4	3	4	3	4	4	4	4	4	3	3	3	4	3	3	3	3	3	4	4	3	3	4	3	4	145	4
1008	1	1	1	1	2	1	1	1	2	2	1	1	1	1	2	3	1	2	3	1	1	1	2	2	3	1	3	3	3	2	3	2	1	2	2	1	2	2	1	1	2	3	1	2	2	2	3	78	2
1009	1	1	1	1	4	2	3	3	3	2	2	2	2	2	3	3	2	3	3	2	2	3	2	2	3	2	3	2	3	3	3	3	2	3	3	3	3	3	3	3	3	3	3	3	4	4	3	118	4
1011	1	1	1	0	1	1	1	1	2	1	1	1	1	1	1	3	1	1	2	1	3	1	2	1	1	2	3	3	3	2	2	2	1	1	2	2	2	2	1	2	2	2	1	2	1	1	3	70	3
1012	1	1	1	1	3	1	2	3	3	2	2	1	1	2	3	3	2	3	3	1	3	3	2	2	3	2	3	3	3	3	3	2	2	3	2	2	3	3	2	2	3	3	2	3	3	2	4	106	3
1013	1	1	1	1	2	1	2	2	3	2	1	1	1	2	1	4	1	2	4	1	3	2	3	2	3	1	3	3	4	3	2	2	2	2	2	3	3	3	3	2	2	2	2	2	3	2	4	98	3
1014	1	1	1	1	3	2	3	3	3	3	3	2	2	3	4	4	3	3	4	2	3	3	3	3	4	3	4	4	4	4	4	3	2	2	3	2	3	2	2	2	3	3	2	3	3	2	4	127	4
1015	1	1	1	1	3	2	2	3	3	3	2	2	2	2	3	4	3	3	4	2	3	2	4	3	4	4	4	4	4	3	3	2	2	3	3	3	3	3	3	3	3	3	2	3	4	3	4	128	3
1016	1	1	1	1	2	1	2	2	3	3	2	1	1	2	2	4	2	2	4	2	2	1	3	2	4	3	4	4	4	3	2	2	2	2	4	2	3	3	2	2	3	3	2	2	2	2	4	107	4
1017	1	1	1	1	2	2	2	2	3	3	1	1	1	2	3	3	3	3	3	2	2	2	3	2	3	2	3	3	3	3	3	3	3	3	3	3	3	3	3	3	3	3	3	3	3	3	3	113	3
1018	1	1	1	1	3	2	3	3	4	4	2	2	2	2	3	3	3	4	4	2	3	2	3	4	4	3	3	3	4	3	3	3	2	3	3	3	4	3	3	2	3	3	2	3	4	2	4	128	4
1019	1	1	1	1	4	3	3	3	4	4	3	3	3	3	4	4	4	4	4	3	3	4	4	3	4	3	4	4	4	4	4	4	3	3	4	3	3	3	3	3	4	3	3	3	3	3	4	149	4
1020	1	1	1	1	4	1	4	1	1	2	2	1	1	1	1	4	2	1	3	1	1	1	2	1	1	1	1	1	1	1	2	2	3	3	1	1	1	1	3	1	1	1	1	1	1	1	1	66	3
1021	1	1	1	1	3	2	2	2	2	2	1	1	1	2	2	3	2	3	4	1	2	2	3	2	3	2	3	3	4	3	3	3	2	2	3	2	3	3	2	3	3	3	3	3	3	2	4	107	3
1022	1	1	1	0	2	1	2	2	3	3	2	1	1	1	1	3	1	2	3	1	2	2	3	2	2	1	3	4	4	3	2	2	2	2	4	2	3	4	2	2	4	4	4	4	2	2	4	104	3
1024	1	1	1	1	3	3	4	4	4	3	2	2	2	2	3	4	2	3	3	2	3	1	3	3	4	3	3	4	4	3	3	3	4	3	3	4	3	4	3	3	4	4	4	4	3	2	4	135	4
1025	1	1	1	1	2	2	2	3	3	2	2	2	2	2	2	3	2	2	2	2	3	2	3	2	2	2	2	3	3	3	3	3	3	2	3	2	3	3	2	2	3	3	2	3	3	3	3	106	3
1026	1	1	1	1	4	2	3	4	4	3	2	2	2	3	3	2	3	3	4	2	3	2	4	3	4	2	4	4	4	4	4	3	3	3	3	3	4	4	2	3	3	4	3	2	4	4	4	136	4
1027	1	1	1	1	3	2	3	3	3	2	2	2	2	2	2	2	2	2	3	2	3	2	2	2	3	2	2	2	3	3	3	2	2	2	2	2	2	2	2	2	3	3	2	3	3	3	3	102	3
1029	1	1	1	1	3	2	2	4	4	3	2	2	2	1	3	3	3	3	3	3	3	3	3	2	3	2	3	3	4	3	3	2	2	2	2	3	3	2	2	2	3	3	2	2	3	2	4	114	4
1030	1	1	1	1	4	2	3	3	3	4	2	1	3	2	4	3	4	3	4	2	2	3	3	2	4	2	3	3	4	3	3	3	2	3	4	3	3	4	3	3	3	3	1	3	2	2	4	125	4
1031	1	1	1	1	3	2	2	3	3	3	3	2	2	2	3	3	3	3	4	3	3	3	3	3	4	3	4	4	4	3	3	3	3	3	3	3	3	3	2	3	3	2	2	2	3	2	3	124	3
1032	1	1	1	1	3	2	3	3	3	3	2	2	2	3	3	4	2	3	4	1	2	1	3	2	3	2	3	3	3	2	3	2	2	2	2	2	2	2	2	2	2	3	2	3	3	2	4	107	3
1033	1	1	1	1	2	2	2	2	3	2	1	1	1	2	2	3	1	2	4	1	3	1	4	2	2	2	3	4	4	2	2	3	2	2	2	2	3	2	2	2	2	3	2	2	3	2	3	97	3
1034	1	1	1	1	3	2	2	3	4	3	2	2	2	2	4	4	3	3	4	2	2	2	4	2	4	2	4	4	4	3	3	2	2	2	2	2	3	4	4	3	3	3	2	2	3	2	1	119	4
1035	1	1	1	1	3	2	3	3	3	3	3	2	2	2	3	3	3	3	3	2	3	2	3	3	3	3	3	3	4	3	3	3	3	3	3	3	3	3	2	3	2	3	2	2	3	3	4	121	4
1036	1	1	1	1	2	2	2	2	2	2	2	2	2	2	2	2	3	3	3	2	2	2	2	2	3	2	3	2	2	3	4	3	2	2	3	3	3	2	2	2	2	2	2	2	2	2	2	98	3
1037	1	1	1	0	3	1	2	2	2	2	1	1	1	1	2	1	1	1	2	1	2	1	2	1	2	1	1	1	1	1	1	1	1	1	1	1	1	1	1	1	1	1	1	1	1	1	4	57	3
1038	1	1	1	1	2	2	2	3	3	3	2	2	2	3	3	4	3	3	3	2	2	2	3	3	3	4	4	4	4	4	4	4	3	3	3	3	4	3	2	2	4	3	3	2	3	3	4	128	3
1040	1	1	1	1	2	2	3	3	3	2	1	1	1	2	2	3	2	2	3	2	4	2	4	2	2	2	2	3	3	3	3	3	3	3	3	2	3	3	2	3	4	4	2	3	3	2	4	111	3
1042	1	1	1	1	2	1	2	2	2	2	1	1	1	1	2	4	3	3	4	1	2	1	4	2	4	2	4	4	4	4	4	3	1	2	3	1	4	3	2	2	2	3	1	1	3	2	4	104	4
1043	1	1	1	1	4	1	3	3	3	3	2	1	1	2	2	4	2	3	4	1	3	1	4	3	4	2	4	4	4	3	3	2	3	2	2	2	3	3	2	2	3	2	2	2	4	2	4	114	4
1044	1	1	0	1	3	1	3	3	3	3	2	1	1	2	3	3	2	2	4	2	3	1	3	2	3	3	4	4	4	2	2	1	2	1	2	1	3	2	1	2	2	2	2	2	2	2	4	100	4
1045	1	1	1	0	1	1	1	1	1	1	1	1	1	1	1	1	1	2	2	1	2	2	2	2	2	2	2	2	3	2	2	2	2	2	2	2	2	2	2	2	2	2	2	3	2	2	3	75	2
1047	1	1	1	1	3	2	3	3	3	3	3	3	3	3	4	4	3	3	4	3	3	3	3	3	3	3	3	3	3	3	3	3	3	3	2	3	3	3	3	3	3	3	3	3	4	3	4	132	4
1048	1	1	1	1	2	2	3	2	3	4	2	1	1	2	2	3	2	2	3	1	1	1	2	1	3	1	3	3	2	2	1	3	1	2	1	2	3	2	2	3	3	4	2	2	2	1	3	91	3
1049	1	1	1	1	3	2	3	3	3	3	2	2	2	2	2	3	2	2	3	2	3	2	3	2	2	2	3	3	3	3	3	3	3	3	4	3	3	3	3	3	4	4	4	4	4	4	4	124	4
1050	1	1	1	1	3	2	3	3	4	3	2	2	2	2	3	4	3	3	4	3	3	3	3	2	3	3	4	3	3	2	3	2	2	3	2	3	3	2	2	2	3	2	2	3	3	2	3	117	3
1051	1	1	1	1	2	2	2	2	3	2	1	2	3	3	3	2	3	3	4	2	2	2	2	2	2	2	2	3	3	2	2	3	2	2	3	3	3	3	2	2	4	4	4	3	2	2	4	109	3
1052	1	1	1	1	3	2	3	3	3	3	2	2	2	2	3	3	3	3	4	3	4	2	4	4	4	4	4	4	4	3	4	3	3	3	3	2	3	2	2	2	4	2	2	2	4	3	4	129	3
1053	1	1	1	1	3	2	2	3	3	3	2	2	2	2	2	3	3	3	3	2	3	3	3	3	3	2	3	3	3	3	3	3	3	3	2	3	3	3	2	2	2	2	2	2	2	3	3	112	3
1054	1	1	1	1	2	2	2	2	3	2	1	2	2	2	3	3	2	3	4	3	3	2	3	3	3	3	3	4	4	3	2	2	2	2	2	2	4	3	2	2	3	3	2	2	3	2	4	111	4
1055	1	1	1	1	2	2	3	3	2	4	4	2	2	2	4	4	2	3	3	2	3	2	3	3	3	3	3	4	4	4	3	3	3	3	2	2	3	4	3	4	2	2	2	2	2	2	3	121	4
1056	1	1	1	1	3	2	3	3	3	3	3	2	2	3	3	3	3	3	4	2	3	1	4	3	3	1	2	2	3	3	3	1	2	3	4	2	3	3	2	3	4	4	4	4	2	3	4	121	4
1057	1	1	1	1	1	1	1	1	1	1	1	1	1	1	1	1	1	1	2	1	2	1	1	1	1	1	2	3	3	1	1	1	1	1	1	1	1	1	1	1	1	3	1	2	1	1	3	55	1
1058	1	1	1	1	2	1	2	1	2	1	1	1	1	2	2	1	1	1	2	1	2	2	2	2	1	2	2	2	2	3	2	2	1	2	2	2	2	2	2	1	3	1	2	3	2	1	3	75	2
1059	1	1	1	0	3	1	1	2	3	2	1	1	1	1	2	3	1	2	3	1	4	1	4	2	3	1	2	4	4	2	2	2	1	2	2	1	2	2	1	1	1	1	1	1	1	1	4	81	4
1060	1	1	1	1	3	1	2	3	3	1	1	1	1	1	3	3	3	3	4	2	2	2	4	2	3	3	4	4	4	3	4	2	2	2	4	2	2	2	2	2	3	1	1	1	3	1	3	103	4
1061	1	1	1	1	3	2	2	3	3	3	3	1	2	2	3	3	2	3	3	1		3	3	3	3	3	3		3	3	3	3	3	2	3	3	2	2	2	2	3	3	2	3	3	3		105	3
1062	1	1	1	1	4	1	2	2	2	3	1	1	1	2	3	3	1	1	3	1	3	1	3	2	3	3	3	3	3	2	2	2	2	2	2	2	2	2	2	2	2	4	4	4	2	2	4	99	3
1064	1	1	1	1	3	2	4	4	4	3	2	2	2	2	3	4	3	3	4	1	3	2	3	2	3	2	2	4	4	4	4	4	3	3	4	3	4	4	4	4	4	4	4	4	3	2	4	137	2
1065	1	1	1	1	3	2	2	2	3	3	2	2	2	2	3	2	2	2	3	2	3	2	3	2	3	2	3	3	4	3	3	3	2	3	2	3	2	2	2	2	2	2	2	2	2	2	4	105	4
1066	1	1	1	1	3	1	3	3	3	1	1	1	1	2	3	3	1	2	2	2	3	2	3	3	3	3	3	3	4	3	2	2	2	2	2	2	2	2	2	1	2	2	2	1	3	2	4	97	4
1067	1	1	1	1	3	2	3	3	3	2	2	2	2	2	3	3	3	2	3	3	3	2	3	2	3	3	3	3	3	3	3	3	3	2	2	3	3	3	3	3	2	3	3	3	3	3	4	118	2
1068	1	1	0	1	4	3	3	4	4	4	3	2	1	3	4	4	4	4	4	3	3	2	2	3	4	4	4	4	4	4	4	1	3	3	4	1	4	2	1	1	4	4	4	3	3	3	4	137	4
1069	1	1	1	1	3	1	2	2	3	3	2	2	2	2	2	3	2	2	4	2	3	2	3	2	3	3	4	3	3	2	3	2	3	2	3	2	4	2	2	3	3	3	3	3	3	3	4	113	3
1070	1	1	1	1	4	2	3	4	4	3	2	2	2	1	2	4	1	2	4	2	3	2	3	3	4	2	2	4	4	3	3	3	2	2	3	2	3	2	2	2	3	3	3	3	1	3	4	116	2
1071	1	1	1	0	2	2	2	2	2	3	3	3	2	2	2	2	2	2	2	2	2	3	2	2	2	2	3	3	3	3	3	3	2	3	3	3	2	2	2	2	3	4	3	2	2	3	3	105	2
1072	1	1	1	1	3	2	3	3	3	3	2	2	2	2	3	3	2	2	3	2	3	2	3	2	3	2	2	3	3	3	3	3	2	2	2	2	3	2	2	2	2	3	2	2	3	2	4	107	3
1074		1	1	1	4	3	3	3	4	3	3	2	2	3	4	3	3	3	3	3	4	3	4	3	4	3	3	4	4	3	3	2	3	2	2	3	3	3	2	3	3	3	3	3	4	4	4	134	4
1075	1	1	1	1	2	2	2	2	2	3	2	1	1	2	3	3	3	3	4	2	3	2	3	3	3	3	4	4	4	3	3	2	3	2	2	3	3	3	3	3	3	4	3	2	3	2	4	117	3
1076	1	1	1	1	2	2	2	2	2	2	2	2	2	2	3	3	3	3	3	2	3	3	2	2	2	2	2	3	3	3	3	3	2	2	3	2	3	3	2	3	3	3	2	2	3	2	4	107	3
1077	1	1	1	1	3	1	3	2	3	3	2	1	1	1	3	3	1	2	3	1	3	1	3	2	3	2	3	4	4	3	2	2	2	2	2	2	2	2	1	2	2	2	2	2	2	1	4	95	3
1078	1	1	1	1	3	2	3	3	4	2	1	2	1	2	4	4	2	3	4	2	3	4	3	3	4	3	4	4	3	4	3	4	3	3	2	2	4	3	2	2	3	2	2	2	2	2	4	122	3
1079	1	1	1	1	3	1	3	2	2	4	3	1	1	2	3	3	2	3	4	1	2	2	3	2	4	2	3	4	4	3	3	2	2	2	2	2	3	2	1	1	2	1	1	1	2	2	2	98	3
1080	1	1	1	1	2	1	1	2	2	1	1	1	1	1	1	2	2	1	2	1	2	1	2	2	2	1	1	3	3	3	2	2	2	1	2	1	3	2	1	3	3	4	3	3	3	2	4	83	2
1081	1	1	1	1	4	2	3	4	4	3	3	2	3	3	4	4	4	4	4	3	4	2	4	3	4	4	4	4	4	4	4	3	3	3	3	3	3	3	3	3	3	3	3	2	4	3	4	144	4
1082	1	1	1	0	1	1	1	2	2	1	1	1	1	1	1	2	1	1	3	1	1	1	2	1	2	2	2	2	3	2	1	1	1	1	1	1	2	1	1	1	2	2	2	2	1	1	3	63	2
1083	1	1	1	1	3	2	3	2	3	2	2	2	2	2	2	4	2	3	3	2	2	2	3	3	4	2	3	4	4	3	3	3	2	3	2	2	3	2	2	2	3	2	2	2	3	2	3	110	3
1084	1	1	1	1	4	3	3	4	4	3	4	3	3	3	4	4	4	4	4	3	3	4	3	3	3	4	4	4		4	4	3	3	3	3	4	3	4	3	4	4	3	3	4	4	3		144	4
1085	1	1	1	1	3	1	2	3	4	3	2	1	1	1	3	3	3	2	4	2	4	3	3	2	3	1	3	3	3	3	4	2	3	2	2	2	2	2	2	2	4	2	1	2	4	2	3	107	4
1086	1	1	1	1	3	3	3	3	3	3	2	2	2	2	3	3	3	2	2	2	3	2	3	3	3	2	3	3	3	3	3	3	3	3	2	3	3	3	3	3	3	2	2	2	3	2	3	115	3
1087	1	1	1	1	3	3	3	4	4	3	3	2	2	3	3	4	3	2	3	3	3	2	3	3	4	4	4	4	4	3	4	3	4	3	3	1	3	1	1	1	3	4	3	3	2	3	4	128	4
1088	1	1	1	1	2	1	2	2	2	1	1	1	1	2	2	3	2	2	3	1	3	2	4	2	3	2	3	3	3	2	2	2	2	2	2	2	3	3	3	2	2	2	2	2	3	3	3	95	3
1089	1	1	1	1	2	2		2	3	2	2	2	2	2	3	4	2	2	3	2	3	2	3	2	3	2	2	3	4	3	2	3	3	3	3	3	3	4	2	3	3	3	3	3	3	3	4	113	3
1090	1	1	1	1	2	1	2	2	3	2	2	2	2	2	1	3	3	2	4	1	1	1	2	2	2	2	2	3	4	4	3	2	2	2	2	2	3	2	2	2	3	3	2	4	2	3	4	100	3
1091	1	1	1	1	3	1	3	3	3	2	1	1	1	2	2	2	2	2	3	2	3	2	3	2	3	2	3	3	4	3	2	2	2	2	2	2	2	2	2	2	2	2	2	2	3	2	4	98	3
1092	1	1	0	1	2	1	3	3	3	1	1	1	1	2	3	1	3	3	4	1	3	2	3	2	3	3	4	4	4	4	3	4	3	3	4	3	4	4	2	3	4	4	4	4	3	3	4	124	4
1093	1	1	1	1	2	2	2	2	2	2	2	2	2	2	2	2	2	2	2	2	2	2	2	2	2	2	2	2	2	3	2	3	2	3	2	2	2	2	2	2	2	2	2	2	2	2	2	89	3
1094	1	1	1	1	3	2	3	3	4	3	3	2	2	2	4	3	3	2	4	2	3	2	3	2	3	3	4	4	4	3	4	2	2	2	4	3	2	2	2	3	3	2	2	2	3	2	4	120	3
1095	1	1	1	1	3	1	2	2	3	3	2	1	1	1	3	2	1	2	2	2	3	2	3	2	3	1	2	3	3	2	1	1	1	2	1	2	2	2	2	2	2	2	2	2	2	2	3	86	3
1096	1	1	1	1	3	2	2	2	2	3	3	2	2	2	2	3	2	2	2	2	3	2	3	2	3	2	2	3	3	3	2	2	2	2	2	2	3	3	2	2	2	3	2	3	2	2	3	101	3
1097	1	1	1	1	2	1	2	2	2	2	2	2	2	2	1	3	2	2	3	2	3	2	2	2	2	2	2	3	3	2	2	2	2	2	2	2	2	2	2	2	2	2	2	2	2	2	2	89	3
1098	1	1	1	1	4	2	3	4	3	3	2	2	2	2	3	4	2	3	4	2	3	2	4	3	4	3	2	3	4	3	3	2	1	1	2	2	3	3	3	2	3	3	2	3	3	1	3	116	3
1100	1	1	1	1	2	2	2	2	2	2	2	2	2	2	2	3	2	2	3	2	2	2	3	2	3	2	2	2	2	3	3	2	2	3	3	3	3	3	2	3	3	2	2	2	3	3	3	102	3
1101	1	1	1	1	2	1	1	1	2	2	1	1	1	2	2	3	1	2	2	1	3	2	3	2	3	2	2	3	3	3	2	2	2	2	2	3	3	3	2	3	3	4	2	4	2	3	4	97	3
1102	1	1	1	1	3	2	3	4	4	3	3	2	2	3	4	4	4	4	4	3	3	3	1	3	3	4	4	4	4	4	3	3	3	4	4	4	4	4	2	2	3	4	4	4	4	3	4	144	4
1103	1	1	1	1	3	1	3	3	3	2	3	1	2	2	3	3	3	3	3	2	2	2	2	2	3	2	3	3	3	3	3	2	2	2	2	2	2	2	2	2	2	2	2	3	3	2	3	103	3
1104	1	1	1	1	3	2	2	3	4	4	3	2	2	2	3	4	2	4	4	2	3	2	4	2	3	2	4	4	4	3	4	3	3	3	2	3	3	3	3	2	4	2	2	2	4	3	4	127	4
1105	1	1	1	1	3	2	2	2	3	3	2	2	2	2	3	3	2	2	2	3	3	2	3	2	3	2	3	3	4	3	2	2	2	3	2	2	2	2	2	3	2	3	2	3	3	3	2	106	4
1106	1	1	1	1	3	3	3	2	2	3	2	2	2	2	2	3	2	2	3	2	2	2	3	2	2	1	2	2	2	3	3	3	2	2	1	2	2	2	1	2	2	2	2	2	2	2	4	95	3
1107	1	1	1	1	3	1	1	2	3	3	1	1	1	2	2	3	1	1	2	2	3	2	3	1	2	1	1	2	2	3	2	2	1	3	1	2	3	3	1	2	1	3	1	2	2	2	4	84	3
1108	1	1	1	1	3	2	2	3	3	3	2	1	1	2	3	3	3	3	4	2	2	2	3	3	3	3	4	4	4	4	4	3	2	3	4	3	3	3	2	2	4	3	2	2	4	2	3	121	4
1109	1	1	1	1	3	2	3	3	3	2	2	2	2	2	3	2	2	2	4	3	4	3	4	3	4	3	4	4	4	3	3	3	3	3	2	3	3	3	3	2	2	2	2	2	3	2	4	121	3
1110	1	1	1	1	4	3	3	3	4	4	3	2	2	3	4	4	4	4	4	3	3	3	4	4	4	4	4	4	4	3	3	3	2	3	4	2	3	3	2	2	3	3	2	2	3	2	3	136	4
1111	1	1	1	1	3	2	3	3	3	3	2	1	1	1	3	4	2	3	4	2	2	3	3	2	3	2	4	3	3	3	4	3	2	3	2	3	2	3	2	3	3	2	2	2	2	2	3	111	4
1112	1	1	1	1	3	2	3	3	3	3	3	2	2	3	3	4	3	3	4	3	3	3	3	3	4	3	4	3	3	3	3	3	2	3	3	3	3	3	3	2	3	3	3	3	4	3	4	130	4
1113	1	1	1	1	3	1	2	2	2	3	2	1	1	1	2	3	2	2	4	1	3	2	3	2	4	2	3	3	3	3	3	2	1	2	2	2	3	2	2	2	2	3	1	3	3	2	3	98	4
1114	1	1	1	1	3	2	3	3	3	3	2	2	2	2	3	4	2	3	3	2	3	3	4	2	3	2	3	3	4	4	3	3	2	2	2	2	3	2	2	2	3	3	2	2	3	2	4	115	4
1115	1	1	1	1	4	2	2	4	4	3	2	2	2	3	3	4	2	4	4	2	4	2	4	4	4	3	4	4	4	4	3	3	3	4	3	3	3	4	3	3	3	3	3	3	4	3	4	139	4
1116	1	1	1	1	3	2	3	3	3	3	2	2	2	2	3	3	2	3	4	2	3	2	3	2	3	2	3	3	4	3	3	2	2	2	3	2	2	2	2	2	3	2	2	2	3	2	3	109	3
1117	1	1	1	1	3	1	2	2	2	2	2	2	2	2	3	2	3	3	4	2	3	2	3	2	4	3	4	4	4	3	4	2	2	2	2	2	2	2	1	2	2	2	2	2	3	2	4	107	4
1118	1	1	1	0	1	1	2	2	2	2	2	1	1	2	2	3	3	2	3	1	3	1	3	2	2	2	2	2	2	2	4	2	1	2	4	2	2	2	1	1	3	2	2	2	3	2	3	89	2
1119	1	1	1	1	3	2	3	3	3	2	2	1	1	3	3	4	3	3	4	3	3	2	3	3	3	3	4	4	4	2	3	2	2	2	2	2	2	2	2	2	2	2	2	1	3	2	4	111	3
1120	1	1	1	1	4	2	3	3	2	4	3	2	1	2	4	4	2	2	3	2		2	3	4	4	2	3	3	3	3	3	2	3	2	3	2	3	1	2	2	4	3	2	2	3	2		109	2
1121	1	1	1	1	4	2	3	3	4	3	2	1	2	2	3	4	1	2	4	2	4	2	3	2	3	2	2	4	4	3	3	2	2	2	2	2	3	2	1	1	2	2	1	2	4	2	4	108	2
1122	1	1	1	1	3	2	3	2	3	2	1	1	2	3	3	3	2	3	3	3	3	2	4	2	3	3	3	4	4	4	3	3	2	3	2	2	3	2	2	3	2	2	2	2	3	2	4	113	4
1123	1	1	1	1	3	2	3	2	3	2	2	1	1	2	2	3	2	2	4	2	3	2	3	2	3	2	4	3	4	3	3	2	2	3	3	3	4	3	3	3	4	3	3	3	4	2	4	117	3
1124	1	1	1	1	1	1	2	2	2	1	1	1	1	1	1	1	1	1	3	1	3	2	2	2	3	3	3	3	3	3	3	3	3	3	3	3	3	3	2	2	3	3	3	3	3	2	3	96	3
1125	1	1	1	1	2	2	2	2	2	2	2	2	2	3	3	3	3	2	3	2	4	2	4	2	3	3	3	3	3	3	3	2	2	3	2	2	2	2	2	2	2	2	2	2	2	2	2	103	3
1126	1	1	1	1	3	3	3	3	3	3	2	2	1	2	3	3	2	2	4	2	4	1	4	3	4	3	3	4	4	2	2	2	2	2	2	1	3	3	2	2	4	4	2	2	2	2	4	114	3
1127	1	1	1	1	4	3	3	3	3	3	2	2	2	2	4	3	3	3	4	3	3	3	3	4	3	2	4	3	4	3	4	3	3	3	3	3	3	3	3	3	3	2	2	4	4	3	3	131	4
1128	1	1	1	1	3	3	3	3	3	3	3	2	2	3	3	3	3	3	3	3	3	3	3	3	3	3	4	3	4	3	3	3	3	3	3	3	3	3	3	3	3	3	2	3	4	3	3	129	3
1129	1	1	1	1	3	2	2	3	2	3	2	2	2	2	3	4	2	3	4	2	3	2	3	3	4	2	3	2	3	3	3	3	2	3	4	2	2	2	2	2	3	3	2	3	2	3	4	114	4
1130	1	1	1	1	4	2	3	3	3	3	3	1	1	1	3	4	3	3	4	2	2	2	3	2	4	2	3	2	3	3	3	3	2	2	3	2	3	3	2	2	3	2	2	2	3	2	4	112	4
1131	1	1	1	1	3	1	1	2	3	3	2	2	1	2	3	4	2	2	4	1	3	2	3	3	3	2	3	3	3	3	2	3	3	2	2	2	2	2	2	1	3	3	2	2	3	3	3	104	3
1132	1	1	1	1	2	1	2	2	3	3	2	1	2	1	3	3	2	3	3	2	3	3	2	2	3	2	3	3	3	2	3	2	2	2	2	3	2	3	2	2	3	2	2	3	3	2	3	102	3
1133	1	1	1	1	4	3	4	4	4	4	3	2	2	3	4	4	3	3	4	4	4	2	4	4	4	3	4	4	4	4	4	3	3	3	2	2	4	3	3	3	3	4	2	2	3	3	4	143	4
1134	1	1	1	0	2	2	2	2	2	2	2	1	1	1	2	2	2	2	4	1	3	2	3	2	3	2	2	2	2	3	3	2	2	3	3	2	2	2	2	2	3	2	2	2	2	2	4	94	3
1135	1	1	1	1	3	1	2	3	4	4	2	2	1	2	3	4	3	3	4	4	3	3	4	3	4	3	4	4	4	4	4	3	2	3	1	2	4	3	2	2	2	2	2	3	3	2	3	124	4
1136	1	1	1	1	2	2	2	2	3	2	2	1	1	1	2	3	3	3	4	3	3	2	4	2	3	3	3	3	4	2	2	2	2	2	1	2	3	2	1	2	2	3	1	2	2	2	2	98	3
1137	1	1	1	1	3	1	2	3	3	3	3	1	1	3	3	3	2	2	4	3	4	2	3	3	4	4	4	4	4	4	2	2	2	2	2	2	2	2	2	2	2	2	2	2	3	3	4	114	4
1138	1	1	1	1	2	1	1	2	2	2	1	1	1	2	2	1	1	2	2	1	2	1	2	2	3	2	2	3	3	1	1	1	2	1	2	1	2	1	1	1	2	2	1	1	2	1	2	69	3
1139	1	1	1	1	2	2	2	2	3	3	2	1	1	1	3	4	3	3	4	2	2	2	2	2	3	2	4	4	4	3	3	3	3	3	3	3	2	3	2	3	3	3	2	2	3	3	4	114	4
1140	1	1	1	1	3	2	3	3	3	3	3	2	2	2	2	4	3	3	3	2	2	2	4	3	3	2	3	3	3	3	3	3	3	3	3	2	2	2	2	2	3	2	2	2	3	2	3	113	4
1141	1	1	1	1	3	2	3	3	3	3	2	2	2	1	4	4	4	3	3	2	2	3	2	2	3	1	3	4	4	4	3	4	1	3	4	3	2	3	3	2	2	2	2	1	3	2	4	116	4
1142	1	1	1	1	2	1	1	1	2	2	1	1	1	2	2	2	1	1	3	1	3	1	2	1	2	2	3	3	3	2	2	2	2	2	1	1	1	1	1	1	1	2	1	2	2	2	3	73	3
1143	1	1	1	1	3	2	3	3	3	3	4	2	3	2	3	4	3	3	2	3	3	3	4	3	3	3	3	3	3	4	3	3	3	3	2	2	3	3	2	3	3	3	2	3	4	3	3	126	3
1145	1	1	1	1	3	1	2	3	3	2	1	1	1	3	3	3	2	3	4	3	3	1	3	2	4	1	3	3	4	4	2	1	1	2	3	2	2	3	1	2	1	1	1	4	2	1	4	99	3
1146	1	1	1	1	3	2	3	3	4	2	2	2	1	2	4	3	3	3	4	1	2	3	3	3	4	4	4	4	3	4	4	2	2	3	4	2	3	3	2	3	3	2	2	2	3	3	4	123	4
1147	1	1	1	1	3	2	3	3	3	3	2	1	2	2	3	3	2	2	4	2	2	2	3	2	3	2	3	4	4	2	3	2	2	2	3	2	3	2	2	3	3	2	2	2	4	3	4	111	3
1148	1	1	1	0	1	1	1	1	1	1	1	1	1	2	2	1	2	3	4	1	2	1	2	1	1	2	1	4	4	2	2	2	2	1	2	2	2	2	1	1	4	4	4	4	1	2	4	84	3
1149	1	1	1	1	4	2	3	3	3	4	2	2	2	2	3	4	3	3	4	2	3	2	3	2	3	4	4	4	4	3	3	2	2	2	3	2	2	2	2	2	4	2	2	3	3	3	4	121	4
1150	1	1	1	0	3	2	3	3	3	4	2	2	2	3	3	3	2	2	3	2	2	2	3	2	3	2	2	3	3	3	3	3	2	3	2	2	3	3	2	2	3	3	2	3	3	2	4	112	4
1151	1	1	1	0	3	3	3	3	3	3	3	3	3	3	3	3	3	3	3	3	3	3	3	3	3	3	3	3	3	3	3	3	3	2	2	2	3	3	3	3	3	2	2	2	3	3		120	3
1152	1	1	1	1	3	2	2	2	2	1	1	1	1	1	3	1	2	3	3	1	2	1	1	2	3	3	4	4	3	1	3	1	1	2	2	2	2	2	2	2	3	2	1	2	4	1	3	88	3
1153	1	1	1	1	3	2	2	3	3	3	2	1	2	3	3	3	2	3	4	2	3	2	3	3	4	2	2	3	4	2	2	2	2	2	2	2	3	3	3	2	3	3	3	2	2	2	4	111	4
1154	1	1	1	1	3	3	3	3	3	3	2	2	2	2	3	3	2	3	3	2	3	4	3	3	4	3	4	3	3	4	4	3	3	3	4	3	3	3	3	3	2	2	2	3	4	2	4	127	3
1155	1	1	0	1	4	3	3	3	3	3	2	2	2	2	3	3	3	3	3	2	2	3	4	3	4	3	3	3	3	4	4	3	3	3	3	3	4	4	3	3	3	3	3	3	3	3	3	130	3
1156	1	1	1	1	3	2	3	3	2	3	3	1	1	1	2	3	2	3	4	1	4	2	3	2	3	3	4	4	4	3	2	2	2	2	2	2	3	2	2	2	2	2	2	2	2	2	4	106	4
1157	1	1	1	1	4	2	3	3	3	3	2	2	2	3	3	4	3	2	3	3	3	3	3	3	2	2	3	3	3	3	3	2	2	2	2	2	3	2	2	2	2	3	1	2	3	2	4	112	4
1158	1	1	1	1	2	2	3	3	2	2	2	2	2	2	2	1	2	2	3	2	2	1	3	2	3	2	3	3	3	3	2	2	2	2	2	2	3	3	2	3	3	3	3	3	2	2	4	102	2
1159	1	1	1	1	4	2	4	4	4	4	2	2	2	3	3	4	3	4	4	2	3	3	4	3	4	3	4	4	4	4	4	3	3	3	3	3	3	3	3	3	4	3	2	2	4	2	2	137	4
1160	1	1	1	1	4	3	4	4	4	4	3	2	2	3	4	4	4	3	4	2	4	4	2	4	4	4	4	3	4	2	4	2	3	2	4	2	2	4	2	4	2	1	1	2	4	2	4	134	4
1161	1	1	1	1	3	1	2	3	3	3	2	2	2	2	3	4	3	3	3	3	3	2	4	2	3	3	4	4	4	3	3	2	3	2	4	3	3	3	2	3	4	3	2	2	4	3	4	124	4
1162	1	1	1	1	2	2	2	4	3	3	3	2	2	2	3	3	3	4	4	2	4	3	4	3	4	2	2	3	4	4	3	3	3	3	3	2	4	3	2	2	3	3	3	4	2	2	4	126	3
1163	1	1	1	1	4	2	3	3	3	3	3	2	2	2	3	4	3	3	4	2	2	2	3	3	4	4	4	4	4	3	3	3	2	3	2	2	3	3	3	3	3	3	3	2	3	3	4	127	4
1164	1	1	1	1	3	1	1	2	3	2	1	1	1	1	3	3	2	2	4	2	2	3	2	2	2	1	3	3	4	3	3	2	1	3	2	3	2	3	2	2	3	2	2	2	3	2	4	98	4
1165	1	1	1	1	3	3	3	3	3	4	3	3	3	3	3	4	3	3	4	3	3	3	3	3	4	4	4	4	4	3	4	3	3	3	3	3	3	3	3	3	3	3	3	3	3	3	4	139	4
1166	1	1	1	1	2	2	3	2	2	2	2	1	1	1	2	2	2	2	2	2	2	2	2	1	1	1	1	1	2	2	2	2	1	2	2	2	2	2	2	2	2	2	1	2	2	2	2	77	2
1167	1	1	1	1	4	2	2	3	3	3	3	1	1	2	3	3	2	3	3	1	3	3	4	3	3	3	3	4	4	3	3	3	2	2	2	4	3	4	2	4	4	3	2	3	3	3	4	123	4
1168	1	1	1	1	4	3	3	3	3	3	3	2	2	2	4	4	3	4	4	3	3	3	3	4	4	3	4	4	4	4	3	3	2	3	3	3	3	2	3	3	3	3	1	3	4	3	4	135	3
1169	1	1	1	1	3	2	2	3	3	4	2	1	2	2	3	4	2	2	4	3	3	3	4	3	4	3	3	3	4	3	3	3	3	3	3	3	3	3	3	3	3	2	2	2	4	2	4	124	4
1170	1	1	1	1	2	2	3	3	2	2	2	2	2	2	3	3	2	2	3	2	2	2	3	2	3	2	2	3	3		3	2	2	2	3	2	2	2	2	2	3	3	2	2	2	2	4	99	3
1171	1	1	1	1	3	1	2	1	1	3	1	1	1	1	4	3	1	3	4	1	1	2	2	1	3	1	3	2	2	2	4	3	2	3	3	2	2	3	1	2	3	1	1	1	3	2	1	87	4
1172	1	1	1	1	3	1	2	2	2	3	2	1	1	2	3	3	2	2	2	2	4	2	3	3	3	2	2	2	2	3	3	2	3	2	2	2	3	2	2	2	2	3	2	3	2	2	4	100	3
1173	1	1	1	1	3	1	2	3	1	2	1	1	1	1	2	3	1	1	3	2	3	1	2	1	3	1	3	3	3	3	3	2	1	1	2	1	2	1	1	1	2	1	1	1	2	1	4	78	4
1174	1	1	1	0	3	2	3	3	3	3	2	2	2	3	3	2	2	2	3	3	3	2	3	2	3	2	3	3	3	3	2	2	2	2	2	2	3	2	2	2	2	2	2	2	3	2	3	105	3
1175	1	1	1	1	4	2	3	4	4	4	2	2	2	1	3	3	4	4	4	2	2	2	4	2	2	1	2	2	3	4	4	3	2	2	3	2	3	2	2	2	3	3	2	3	3	2	3	116	4
1176	1	1	1	1	1	1	1	2	2	2	1	1	1	2	1	3	1	2	4	1	3	1	3	1	2	1	2	3	3	2	2	2	1	1	1	1	2	1	1	1	2	3	2	2	2	2	2	75	3
1177	1	1	1	1	3	1	3	3	2	4	2	1	1	2	3	4	2	2	3	3	3	1	3	3	4	2	3	3	3	3	4	3	3	2	2	1	2	1	2	1	2	4	2	3	3	2	4	108	4
1178	1	1	1	1	3	3	3	3	4	4	3	2	2	2	3	4	3	3	4	2	4	3	4	3	3	3	3	4	4	4	3	3	3	3	4	3	3	3	2	2	3	3	3	3	3	3	4	134	4
1179	1	1	1	1	2	2	2	2	2	2	2	2	2	2	2	3	3	3	4	2	2	2	3	3	2	2	3	3	3	3	3	3	2	2	3	2	2	2	2	2	3	2	2	2	2	2	4	103	3
1180	1	1	0	1	4	1	3	3	4	3	3	1	1	2	3	4	3	4	4	1	2	3	4	3	4	3	4	4	4	4	4	3	2	3	4	3	4	3	3	2	3	3	3	2	4	3	4	132	4
1181	1	1	1	0	2	2	2	2	2	2	2	1	1	1	2	2	2	2	2	2	2	2	2	2	2	2	2	2	2	2	2	2	2	2	2	2	1	2	2	2	2	2	2	2	2	2		80	3
1182	1	1	1	1	3	3	3	3	3	3	3	3	3	3	3	3	3	3	3	3	3	3	3	3	3	3	3	3	3	3	3	3	3	4	4	4	4	4	4	4	4	4	4	4	4	4	4	143	4
1183	1	1	1	1	3	2	2	3	3	2	1	1	1	2	3	3	2	3	3	2	3	2	4	2	3	2	3	3	3	3	3	2	2	3	2	2	3	2	2	2	2	2	2	2	2	2	3	102	3
1184	1	1	1	1	2	2	3	3	2	2	2	2	2	2	3	2	3	3	3	2	2	2	3	2	2	2	2	3	4	3	3	3	1	3	3	2	3	3	3	3	3	3	4	2	2	2	3	109	3
1185	1	1	1	1	3	2	3	3	3	3	3	2	2	2	3	3	3	3	3	2	3	2	3	3	3	3	3	3	3	3	3	2	2	2	2	2	3	2	2	2	2	2	2	2	3	2	3	110	3
1186	1	1	1	1	3	3	3	2	3	3	2	2	2	2	2	2	2	2	2	2	2	1	2	2	3	2	2	2	3	2	2	2	2	2	2	2	2	2	2	2	2	2	2	2	2	2	2	92	3
1187	1	1	1	1	2	1	2	2	3	2	2	1	2	3	1	3	3	3	3	2	3	2	3	3	3	3	3	4	4	3	2	2	3	3	3	3	3	3	2	3	3	4	4	3	2	2	4	115	2
1188	1	1	1	1	3	2	2	2	4	3	3	2	2	2	3	3	1	2	2	2	3	2	3	3	4	1	3	4	4	3	2	2	2	1	4	2	1	3	1	3	4	3	2	4	3	2	2	109	4
1189	1	1	1	1	3	2	3	3	3	3	2	1	1	2	3	3	2	3	3	2	2	3	3	2	3	2	3	3	3	3	4	2	2	3	3	3	3	2	2	2	3	2	2	3	4	2	3	111	3
1191	1	1	1	1	3	2	3	3	3	3	3	2	2	2	3	3	2	2	2	2	2	2	3	2	3	3	3	3	3	3	2	2	2	2	2	2	3	2	2	2	2	3	2	2	2	2	3	104	4
1192	1	1	1	1	3	2	3	3	3	3	3	2	2	2	3	4	3	3	4	3	3	3	4	2	4	3	3	3	4	3	3	3	3	3	3	3	3	3	3	3	3	3	3	3	3	3	4	130	4
1193	1	1	1	1	3	3	3	3	3	3	3	3	3	3	3	3	3	3	3	3	3	3	3	3	3	3	3	3	3	3	3	3	3	3	3	3	3	3	3	3	3	3	3	3	3	3	3	129	3
1194	1	1	1	1	3	2	3	2	2	4	2	1	1	3	4	4	3	3	4	2	2	2	4	3	4	2	4	3	2	4	4	3	3	3	3	3	3	2	2	2	3	2	2	2	4	2	4	120	4
1195	1	1	1	1	1	4	2	2	4	3	3	2	1	2	2	3	3	3	3	4	2	3	2	3	3	4	2	3	3	3	3	3	2	3	3	2	2	2	3	2	2	2	2	2	2	2		107	3
1196	1	1	1	1	4	3	3	3	4	4	3	2	2	2	4	4	3	3	4	3	4	3	4	3	4	3	3	4	4	3	3	3	3	3	3	3	3	3	2	3	2	2	2	3	4	3	3	134	4
1197	1	1	1	1	3	2	2	4	4	2	2	1	1	1	2	4	2	3	4	1	1	1	3	1	1	2	2	4	4	3	3	3	1	2	3	2	2	2	1	2	2	2	2	2	3	3	4	99	3
1198	1	1	1	1	2	1	2	3	3	3	2	1	2	2	3	3	2	3	3	2	2	3	3	2	3	2	4	3	4	3	3	2	2	2	2	1	3	3	2	2	2	2	2	3	3	1	3	104	3
1199	1	1	1	1	2	2	2	2	2	2	2	1	1	2	1	1	1	1	4	3	3	2	2	2	2	2	2	2	4	2	2	2	2	2	2	2	3	2	2	2	3	3	3	2	2	2	4	92	1
1200	1	1	1	1	3	2	2	3	4	4	2	2	2	2	3	4	2	3	3	1	2	1	3	2	3	1	3	3	4	2	2	2	2	3	2	2	3	2	2	2	3	3	2	1	2	2	4	105	3
1201	1	1	1	1	3	2	2	2	3	3	2	1	2	3	3	3	2	2	4	1	2	2	3	2	2	2	2	3	4	3	3	2	3	3	3	3	3	3	3	2	3	3	3	3	2	3	4	112	4
1202	1	1	1	1	2	2	2	2	2	2	2	2	2	2	2	2	2	2	2	2	2	2	2	2	2	2	2	2	2	2	2	2	2	2	2	2	2	2	2	2	2	2	2	2	2	2	2	86	2
1203	1	1	1	1	3	2	2	3	3	3	2	2	2	2	2	3	2	3	3	2	2	3	3	2	3	2	3	2	3	3	4	3	2	2	4	2	3	2	2	3	3	2	2	2	3	3		107	3
1204	1	1	1	1	2	2	2	2	2	2	2	1	1	2	2	3	2	2	3	2	3	2	3	2	3	2	2	3	4	3	2	2	2	2	2	2	2	2	2	2	2	3	2	2	2	2	4	96	3
1205	1	1	1	1	2	1	2	2	2	1	1	1	1	2	2	2	1	2	3	2	2	1	2	1	1	1	2	2	3	2	1	1	1	2	1	1	2	1	1	2	2	3	2	2	1	1	3	71	3
1206	1	1	1	1	4	1	2	4	4	4	2	1	2	2	3	4	2	3	4	3	3	2	3	2	4	1	2	2	2	2	4	3	2	2	3	2	2	2	2	2	3	3	2	4	4	4	3	115	4
1207	1	1	1	1	1	1	1	1	2	1	1	1	1	2	2	2	1	1	3	1	2	1	3	2	2	2	2	2	3	2	2	2	1	3	2	2	2	2	2	2	2	2	2	2	3	2	4	80	4
1208	1	1	1	1	3	1	3	4	4	4	2	1	1	2	3	4	3	4	4	2	3	2	3	3	4	4	4	4	4	4	4	3	3	3	3	3	3	3	3	3	3	3	3	3	4	3	4	134	4
1210	1	1	1	1	4	3	3	3	3	4	3	2	2	2	3	4	4	3	4	3	3	2	3	3	4	3	4	3	3	3	4	3	3	3	3	3	3	3	3	3	3	3	3	3	3	3	3	133	4
1211	1	1	1	0	2	2	3	4	4	3	2	2	2	2	3	3	2	3	4	1	3		4	3	2	2	2	4	4	4	3	3	3	3	4	2	4	3	4	3	4	4	4	3	4	3	4	128	2
1213	1	1	0	1	3	2	1	3	3	2	2	1	1	2	3	2	2	3	4	1	2	2	3	3	3	2	2	3	4	2	2	1	2	3	3	3	4	4	3	3	2	3	3	4	2	2	3	108	3
1215	1	1	1	1	2	2	2	3	3	3	2	2	2	2	3	3	2	3	3	2	3	2	3	2	3	2	3	3	3	2	2	2	2	2	2	2	2	2	2	2	2	2	2	2	3	2	3	101	2
1216	1	1	1	1	3	3	3	4	4	3	3	2	2	4	4	4	3	3	4	2	4	4	4	4	4	3	3	4	4	4	3	3	3	3	3	3	4	3	3	2	4	4	4	4	4	3	4	146	3
1217	1	1	1	1	3	2	2	2	2	3	2	2	2	3	3	3	2	2	3	3	3	3	3	2	3	2	3	3	4	3	2	2	2	2	3	3	3	3	2	3	3	4	4	4	3	3	4	118	3
1219	1	1	1	1	3	1	3	3	3	4	2	1	2	2	4	4	3	4	4	4	4	2	4	4	4	4	4	4	4	4	4	4	4	3	3	2	3	2	2	2	3	3	3	3	3	3	4	136	4
1220	1	1	1	1	4	4	4	4	4	4	4	3	3	3	4	4	3	3	3	3	3	3	3	3	3	3	4	3	3	3	4	3	3	3	3	3	3	3	3	3	3	3	3	3	3	3	3	140	3
1221	1	1	1	1	3	2	3	3	3	3	2	2	2	2	3	3	3	3	3	2	2	2	3	2	3	3	3	2	3	3	3	3	2	2	2	2	2	2	2	2	2	2	2	2	3	2	2	105	3
1222	1	1	1	1	2	2	2	2	2	2	2	1	1	1	3	3	2	2	4	3	3	2	3	2	3	3	3	4	4	4	3	3	3	2	4	2	2	2	2	2	2	3	2	1	2	2		102	4
1223	1	1	1	1	3	2	3	4	4	3	3	2	2	2	3	4	3	3	4	3	3	2	4	3	4	3	3	4	4	3	3	3	2	3	3	3	3	3	2	3	3	3	2	2	3	3	4	129	4
1224	1	1	1	1	3	2	3	3	2	3	2	1	1	1	2	3	2	3	4	1	1	2	3	1	3	1	3	3	4	2	3	1	1	1	1	1	1	1	1	1	2	1	1	1	3	1	1	81	3
1225	1	1	0	1	4	2	3	2	3	3	2	1	1	2	3	4	2	3	4	1	2	2	3	2	3	2	4	3	4	3	3	2	2	2	2	2	3	2	1	1	3	2	1	2	4	2	3	105	4
1226	1	1	1	1	2	2	2	2	3	2	2	2	2	2	2	2	2	2	3	2	2	2	3	2	2	3	3	3	4	3	2	2	3	2	2	2	3	3	2	3	3	3	3	3	2	3	3	105	3
1227	1	1	1	0	2	1	2	2	2	2	1	1	1	2	2	2	2	2	3	1	2	1	2	2	2	2	2	2	3	2	2	2	3	2	2	2	2	2	2	2	3	3	3	3	2	2	3	88	3
1228	1	1	1	1	4	2	3	3	3	3	2	1	1	2	2	4	2	2	4	2	3	2	3	2	3	2	3	3	3	2	2	2	2	2	2	2	2	2	2	2	2	2	1	2	2	2	4	101	4
1229	1	1	1	1	3	2	3	2	2	3	3	2	2	2	2	2	2	2	2	2	3	2	2	3	3	2	3	3	3	3	2	2	2	2	3	2	2	2	2	3	3	3	3	3	3	3	3	106	3
1230	1	1	1	1	2	2	2	2	2	2	2	2	2	2	2	3	2	2	3	1	2	2	3	2	2	2	2	2	3	2	2	2	2	2	2	2	2	2	2	2	2	2	2	2	2	2	2	89	4
1231	1	1	1	1	3	2	2	2	2	3	1	1	1	1	2	4	1	1	2	1	2	2	2	2	3	2	3	3	3	2	3	3	2	2	4	2	3	2	2	1	3	3	2	1	2	1	3	92	3
1232	1	1	1	1	3	2	3	2	3	3	2	2	2	2	3	4	2	2	4	2	2	3	3	2	3	3	3	3	4	3	3	2	2	2	2	2	4	2	2	2	3	4	2	3	3	2	4	114	2
1233	1	1	1	1	3	1	2	2	3	3	2	1	2	2	4	3	3	4	3	2	2	3	2	3	3	2	3	3	3	3	4	3	2	3	3	3	3	2	2	3	3	2	1	1	4	2	2	110	3
1234	1	1	1	1	3	3	3	3	3	3	2	2	2	2	3	3	3	3	3	2	2	3	2	2	2	2	2	2	2	3	3	3	2	3	3	3	2	2	2	2	2	3	2	2	3	2	2	106	4
1235	1	1	1	1	2	2	3	3	3	2	1	1	1	2	2	4	1	2	3	3	4	2	3	3	3	1	2	4	4	3	2	2	2	2	3	3	3	3	1	2	2	2	2	3	1	2	1	100	4
1236	1	1	1	1	2	2	3	3	3	3	3	2	2	3	2	3	3	3	4	2	3	2	3	3	3	2	3	3	3	3	3	3	2	2	3	3	3	3	2	3	3	3	3	3	4	3	3	120	3
1237	1	1	1	1	3	2	3	3	3	3	3	2	2	2	2	3	3	3	4	2	3	2	3	3	3	3	4	4	4	2	3	2	2	3	2	3	4	3	2	2	4	4	3	4	4	3	4	126	4
1238	1	1	1	1	2	2	2	2	2	2	1	2	2	2	2	2	2	2	3	2	3	2	3	2	3	2	3	4	4	2	2	2	2	2	2	2	3	2	2	3	3	3	3	3	3	3	4	104	3
1239	1	1	1	1	2	1	1	1	1	1	1	1	1	1	2	1	2	2	3	1	1	1	2	1	2	1	2	2	1	3	3	1	1	2	3	1	1	1	1	1	2	2	2	1	1	1	2	64	3
1240	1	1	1	1	2	2	2	2	3	3	2	2	2	2	2	4	2	3	4	2	3	2	3	2	3	2	4	3	3	3	2	2	2	3	2	2	3	2	2	2	3	2	2	2	3	2	4	107	3
1241	1	1	1	1	3	2	2	2	3	3	2	2	1	2	2	3	2	2	3	1	2	2	3	2	3	2	3	3	4	3	2	2	2	2	3	3	3	3	2	3	3	3	3	3	3	3	3	108	3
1242	1	1	1	1	3	2	3	3	3	3	2	2	2	2	3	4	3	2	2	4	4	2	3	3	4	3	4	4	4	3	3	2	2	2	3	2	3	2	3	2	3	2	2	3	2	2	2	117	3
1244	1	1	1	1	3	2	2	3	3	3	1	1	1	1	2	2	1	1	1	2	3	3	3	2	3	3	4	3	4	3	2	3	3	3	3	3	2	2	2	2	3	2	2	2	4	3	3	104	3
1245	1	1	1	1	3	2	2	3	3	4	3	1	1	2	3	4	3	3	4	3	3	3	4	4	4	3	3	4	4	3	3	3	2	2	2	2	3	2	1	2	3	3	1	2	3	2	4	119	4
1246	1	1	1	1	2	2	3	2	3	3	2	1	1	2	3	3	2	2	3	2	3	2	3	2	3	2	2	3	3	2	2	3	2	2	2	2	2	2	2	2	3	2	2	3	4	3	4	103	4
1247	1	1	1	1	4	2	3	4	4	3	2	2	2	3	4	4	2	3	4	2	2	2	4	3	4	2	4	3	4	3	4	3	2	3	3	2	3	3	3	2	3	3	2	3	3	2	4	127	4
1248	1	1	1	1	3	3	3	3	3	3	2	2	2	2	3	3	2	3	3	3	3	3	4	3	4	3	3	3	3	3	2	3	3	2	2	3	3	3	3	2	3	3	2	3	2	3	4	121	3
1249		1	1	1	3	2	3	3	3	2	2	1	1	2	3	3	3	3	4	2	3	2	3	2	4	3	3	3	3	3	3	3	2	2	2	1	3	3	1	2	3	2	2	3	3	2	3	109	4
1250	1	1	1	1	3	1	2	2	1	3	3	1	1	2	3	3	2	3	4	1	3	2	3	2	2	3	3	3	3	2	4	3	1	3	4	2	2	2	1	1	4	1	1	1	3	2	3	99	4
1251	1	1	1	1	3	1	3	2	3	2	1	1	1	1	2	3	1	2	3	2	2	1	2	2	3	2	2	3	2	3	2	2	1	2	2	1	2	2	1	1	2	2	2	2	2	2	3	84	3
1253	1	1	1	1	3	2	3	3	3	3	2	2	2	2	4	4	2	3	4	2	3	2	3	3	4	2	4	3	3	3	3	2	3	3	3	2	2	2	2	2	3	2	3	2	3	2	4	117	4
1254	1	1	1	1	1	1	1	1	2	2	1	1	1	2	2	1	2	2	4	3	3	1	3	2	3	4	3	4	4	3	2	2	2	2	4	2	3	3	2	2	4	4	3	2	2	2	4	102	3
1255	1	1	1	1	4	2	2	4	3	4	2	1	1	1	3	3	2	2	4	2	3	2	3	2	4	2	2	3	4	3	3	2	2	2	2	2	4	2	1	1	2	3	1	3	2	2	3	105	4
1256	1	1	1	1	3	3	4	3	3	3	3	2	2	2	3	3	4	3	3	4	3	3	3	3	4	3	3	3	3	4	4	4	3	3	3	4	3	3	4	3	3	3	3	4	3	2	2	134	3
1257	1	1	1	1	3	1	2	2	3	3	3	1	1	2	3	2	3	3	3	1	2	3	3	3	2	2	2	2	2	3	3	3	2	2	2	2	2	1	2	2	2	1	1	2	3	2	2	94	3
1258	1	1	1	1	2	2	2	2	2	2	1	1	1	1	1	1	1	3	4	1	1	1	1	1	3	2	3	3	4	3	3	3	1		3	3	3	3	1	2	2	2	1	3	2	1	3	85	4
1259	1	1	1	1	3	2	3	3	3	3	2	3	2	3	3	4	1	2	3	2	3	2	4	2	3	2	4	4	4	3	3	3	3	2	3	2	3	2	3	2	2	2	2	2	3	2	4	116	4
1260	1	1	1	1	2	1	1	2	3	2	1	1	1	1	4	2	2	2	3	2	3	2	2	2	3	2	2	2	2	2	3	1	1	2	2	2	2	2	1	2	2	2	1	2	2	1	4	84	3
1261	1	1	1	1	4	2	3	2	3	3	2	1	2	1	3	4	2	2	3	2	3	3	4	3	4	2	3	3	3	4	4	3	2	3	2	3	2	2	3	2	1	2	1	3	3	3	4	114	3
1262	1	1	1	1	2	2	2	2	2	2	2	2	2	2	2	2	2	2	3	2		2	3	2	2	2	2	3	3	2	3	2	2	2	2	2	2	2	2	2	2	2	2	2	2	2	2	89	3
1263	1	1	1	1	3	2	3	3	3	3	2	2	2	2	3	4	3	3	4	2	4	1	4	3	4	2	4	4	4	3	3	2	2	3	2	2	4	2	2	2	2	2	2	2	3	3	4	119	4
1265	1	1	1	1	2	1	2	2	3	3	2	1	1	2	3	3	2	3	4	2	3	3	2	2	3	2	3	4	4	3	3	2	2	2	2	2	2	2	2	2	2	2	1	2	3	2	4	102	4
1266	1	1	1	0	3	1	2	2	3	2	1	1	1	1	1	3	1	2	3	1	2	1	3	1	3	1	2	2	2	2	3	1	2	2	2	2	2	2	1	2	2	1	2	2	2	1	2	78	3
1267	1	1	1	1	2	1	3	2	3	3	2	1	1	2	4	3	3	4	4	2	3	2	4	2	3	3	4	4	4	3	2	2	2	3	3	2	3	3	2	2	2	3	2	2	3	2	4	114	4
1268	1	1	1	1	2	1	2	2	2	1	1	1	1	1	1	2	1	1	2	1	2	1	2	1	2	2	2	2	2	2	1	1	1	1	2	1	2	1	1	1	1	2	2	2	2	2	3	66	3
1269	1	1	1	1	4	2	3	3	2	3	3	2	2	2	2	3	2	2	2	2	2	2	3	2	3	2	4	4	4	4	4	3	3	3	3	2	3	2	2	2	3	3	2	2	3	2	4	115	4
1270	1	1	1	1	3	2	2	2	2	3	3	3	3	2	2	2	3	3	3	2	2	2	3	2	3	2	3	3	2	3	3	3	3	3	3	3	3	3	3	3	3	3	3	3	3	3	3	116	3
1271	1	1	1	1	2	1	2	2	2	2	2	1	1	2	2	2	3	2	3	2	2	2	3	2	2	2	2	3	3	3	3	2	2	2	3	3	2	2	2	2	2	2	2	2	3	2	3	94	3
1272	1	1	1	1	3	3	3	3	4	3	3	2	2	3	3	3	2	2	4	3	3	3	3	3	3	3	3	3	4	3	3	3	3	2	3	2	2	2	2	3	3	3	3	3	3	3	2	122	3
1274	1	1	1	0	1	1	1	1	1	1	1	1	1	1	2	3	2	1	3	2	2	1	3	2	3	4	4	4	4	3	2	1	2	1	4	2	2	2	2	3	3	3	3	1	2	1	4	91	3
1275	1	1	1	1	3	2	3	2	2	3	2	1	1	3	3	4	3	3	4	2	3	3	4	3	4	3	3	4	4	3	3	3	2	3	3	2	4	2	2	2	2	4	3	3	3	2	4	122	4
1276	1	1	1	1	3	3	3	3	4	3	2	2	2	2	4	4	4	4	4	3	3	2	3	2	3	3	4	3	3	3	4	3	2	3	3	2	2	2	2	2	2	2	2	2	3	2	3	120	4
1277	1	1	1	1	2	1	2	3	3	1	1	1	2	2	3	2	3	2	4	2	3	2	3	2	3	3	3	3	4	4	3	3	2	2	4	3	4	3	2	2	4	4	4	4	2	2	4	116	3
1278	1	1	1	1	3	1	3	3	4	3	2	1	1	1	2	2	1	3	2	1	3	1	3	2	4	1	2	3	4	3	2	2	2	2	3	2	2	3	1	3	2	4	3	3	1	2	4	100	4
1279	1	1	1	1	3	1	3	3	3	3	2	2	2	2	2	4	3	4	4	3	4	2	4	4	4	4	4	4	4	3	3	2	2	2	2	2	3	2	2	2	2	2	2	2	3	2	4	120	4
1281	1	1	1	1	2	2	2	2	4	3	1	1	1	1	3	3	2	2	4	2	2	2	3	2	2	2	3	4	4	3	1	2	2	2	2	2	3	2	2	2	3	3	2	3	3	2	4	102	2
1282	1	1	1	1	3	2	3	3	3	3	2	1	1	3	3	3	3	3	3	2	4	2	4	2	3	3	3	3	4	3	3	3	2	2	3	3	3	3	2	3	4	3	3	2	3	2	4	120	3
1283	1	1	1	1	1	1	1	1	1	1	1	1	1	1	1	1	1	1	3	1	1	1	2	2	3	2	2	3	3	2	1	2	1	2	2	1	2	2	1	1	2	3	3	3	2	2	4	73	3
1285	1	1	1	1	4	3	4	4	4	4	3	2	2	2	4	4	4	4	4	3	3	2	4	4	4	3	4	4	4	4	4	3	2	3	3	3	3	3	3	3	3	3	2	2	3	2	4	140	4
1286	1	1	1	1	3	2	3	3	3	3	2	1	1	2	3	3	3	3	3	3	3	2	3	3	4	4	4	4	4	3	3	3	2	3	3	2	3	3	2	3	3	3	3	2	3	2	4	122	4
1287	1	1	1	1	2	1	2	3	2	3	1	1	1	1	2	3	2	2	4	1	2	1	2	1	3	3	3	4	4	3	2	3	2	2	2	2	3	2	1	2	3	3	3	3	2	1	4	97	3
1288	1	1	1	1	3	2	3	3	3	2	2	1	2	3	3	4	3	3	3	2	3	4	3	2	3	1	3	3	3	4	4	3	2	2	4	2	3	3	3	3	3	3	3	3	4	3	4	123	3
1290	1	1	1	1	3	2	4	4	3	3	3	2	2	2	3	3	2	2	2	2	3	2	4	3	3	3	3	4	4	2	2	2	2	2	2	2	2	2	2	2	2	2	2	2	2	2	4	109	3
1291	1	1	1	1	4	2	2	3	3	3	2	2	2	2	3	3	2	3	4	2	2	2	3	3	3	3	4	4	4	3	3	2	2	2	2	2	2	2	2	2	2	2	2	2	3	2	4	111	4
1292	1	1	1	1	3	3	3	3	4	3	2	2	2	2	4	4	3	3	4	3	3	2	4	3	4	3	4	3	3	4	4	3	3	3	3	2	3	3	2	3	3	2	2	3	4	3	4	131	4
1293	1	1	1	0	1	1	1	1	1	1	1	1	1	1	1	1	1	1	1	1	2	1	2	2	2	1	1	1	2	3	1	2	1	1	1	1	2	1	1	1	3	2	2	2	1	1	3	59	2
1294	1	1	1	1	3	2	3	3	3	3	3	2	2	2	3	3	3	3	3	2	2	3	3	2	3	3	3	3	3	2	3	2	2	2	3	2	2	2	2	2	2	2	2	2	2	2	4	108	3
1295	1	1	1	1	3	2	2	2	3	3	2	1	1	2	3	3	2	2	3	1	3	2	3	2	4	1	3	4	4	3	2	3	2	2	2	2	2	2	2	2	2	2	2	2	3	2	4	102	3
1296	1	1	1	0	2	1	3	3	3	2	1	1	1	1	3	1	3	1	2	1	3	2	3	3	3	3	3	3	4	4	2	3	3	3	1	3	4	4	3	3	2	4	2	4		2	4	107	4
1297	1	1	1	1	3	2	3	3	3	3	2	1	2	2	3	4	3	3	4	2	3	2	4	3	4	3	4	4	4	4	3	2	2	3	3	2	3	3	2	2	2	2	2	3	3	1	4	120	4
1298	1	1	1	1	3	3	3	3	3	3	2	2	2	2	3	3	3	3	3	3	3	2	3	3	3	3	3	3	3	3	3	3	3	3	4	3	3	3	2	2	2	3	3	3	4	3	4	124	2
1299	1	1	1	1	2	1	3	3	3	3	2	1	1	2	3	3	3	2	2	3	2	3	3	2	4	2	3	3	4	3	3	3	2	3	2	2	3	3	1	2	2	2	2	3	3	2	3	107	3
1300	1	1	1	1	2	2	2	2	2	2	2	2	2	2	2	3	2	3	3	1	2	2	3	2	3	2	2	3	4	3	2	2	2	2	3	2	4	3	2	2	4	4	4	4	2	2	4	108	3
1301	1	1	1	1	4	2	3	3	4	3	2	1	2	2	3	4	2	2	3	2	3	2	3	3	4	2	2	2	3	2	3	2	2	2	2	2	2	2	2	2	2	2	2	2	3	2	4	106	4
1302	1	1	1	1	4	3	4	3	3	3	3	2	2	2	3	3	3	2	3	3	3	2	3	3	4	4	4	4	4	3	3	2	2	2	3	2	2	2	2	2	2	3	2	2	3	2	3	119	3
1303	1	1	1	1	3	1	3	3	2	3	2	1	1	2	3	3	3	3	3	2	2	2	3	2	3	3	3	3	3	3	3	3	3	3	3	3	3	3	3	3	3	3	2	3	4	2	3	115	3
1304	1	1	1	1	3	1	1	1	2	2	2	1	1	2	3	3	1	1	2	1	1	2	2	1	2	1	2	2	2	3	2	1	2	1	2	1	1	1	1	1	2	2	1	1	2	1	2	69	3
1305	1	1	1	1	4	3	3	3	4	3	3	2	2	2	4	4	3	4	4	3	3	3	4	3	4	3	4	3	4	3	3	3	3	3	3	3	3	3	3	3	3	3	3	3	4	3	2	136	4
1306	1	1	1	1	3	2	3	3	3	4	3	1	1	2	3	4	2	2	4	1	2	2	4	2	2	1	3	3	4	3	2	2	2	2	2	2	3	2	2	2	3	2	2	2	3	2	4	106	3
1307	1	1	1	1	3	2	2	2	3	2	2	2	2	2	3	2	2	2	3	2	2	2	3	2	2	2	2	2	2	2	2	2	2	2	2	2	2	3	2	2	2	2	2	2	2	2	2	92	3
1308	1	1	1	1	2	1	1	1	2	2	1	1	1	1	1	1	2	3	3	1	1	1	2	1	2	1	2	2	3	2	3	2	1	2	3	1	2	1	1	2	2	1	1	2	3	1	1	70	3
1309	1	1	1	1	3	2	3	3	3	3	2	2	2	2	3	3	3	3	4	2	2	2	3	3	3	2	3	3	3	3	2	2	2	3	3	3	3	3	2	2	2	2	2	1	3	2	4	111	4
1310	1	1	0	1	2	2	3	3	3	1	1	1	1	1	2	3	3	3	4	2	3	2	3	2	3	3	3	3	4	3	3	3	2	3	3	3	4	3	3	3	3	4	4	4	3	3	4	119	3
1311	1	1	1	1	3	2	2	3	3	2	2	2	2	2	2	2	2	2	3	3	3	2	3	3	3	3	3	3	3	2	2	2	3	3	3	3	3	3	2	3	3	3	3	3	3	3	3	113	3
1312	1	1	1	1	4	3	3	4	3	3	2	2	2	2	3	3	3	3	4	3	4	3	3	3	4	3	4	4	4	3	3	3	3	3	4	3	3	3	2	3	4	4	3	3	3	3	4	136	4
1313	1	1	1	1	3	2	2	4	4	3	2	2	2	3	3	3	2	2	3	3	3	2	3	3	4	3	4	4	4	3	2	2	2	2	2	2	2	2	2	2	3	3	3	4	3	3	4	119	3
1314	1	1	1	1	3	2	2	2	2	2	2	2	2	2	2	3	2	2	2	2	2	2	2	2	2	2	3	3	4	2	2	2	2	2	2	2	2	2	2	2	2	3	2	2	2	2	3	94	4
1315	1	1	1	1	2	2	2	2	2	2	1	1	1	1	3	2	2	3	4	2	3	2	2	3	3	2	2	3	3	3	2	2	2	2	3	2	3	2	2	1	3	3	2	3	3	2	4	99	4
1316	1	1	1	0	3	2	2	4	4	3	1	1	1	2	3	4	3	3	4	2	3	2	4	3	4	2	3	4	4	3	3	3	2	2	4	2	2	1	1	1	3	1	1	1	2	3	3	109	4
1317	1	1	1	1	4	2	3	3	4	4	3	2	2	2	4	4	4	4	4	2	2	3	4	4	4	2	4	4	4	4	4	3	3	3	4	3	3	3	3	3	3	3	3	3	3	3	4	140	3
1318	1	1	1	1	3	1	3	3	2	4	2	1	1	1	3	3	2	3	4	1	3	2	4	3	3	2	3	2	3	4	3	3	2	3	3	3	2	2	2	2	3	2	2	2	3	2	4	109	3
1319	1	1	1	1	4	3	3	3	4	4	4	2	2	2	4	4	4	4	4	1	2	4	2	3	3	2	2	2	2	4	4	4	3	4	4	4	3	3	1	3	3	2	1	4	4	3	1	129	4
1320	1	1	1	1	2	2	2	2	3	3	2	2	2	2	3	3	2	2	2	2	2	2	3	2	2	2	2	2	2	2	2	2	2	2	2	2	3	2	2	2	2	3	2	2	2	2	4	95	3
1321	1	1	1	1	3	2	3	3	3	3	2	2	2	2	3	3	3	3	4	1	2	2	3	1	1	1	3	3	4	4	3	3	2	3	2	3	4	3	2	4	4	3	2	3	3	3	4	117	4
1322	1	1	1	1	3	2	3	2	3	3	3	2	2	3	4	4	3	4	3	1	3	2	3	1	2	2	2	3	4	3	3	2	2	2	4	2	3	3	2	2	2	2	2	2	3	2	4	112	3
1323	1	1	1	0	3	2	2	2	2	3	1	1	1	2	2	4	2	2	4	2	1	2	3	1	2	1	4	4	4	3	3	3	2	2	2	3	4	3	1	2	3	4	2	4	3	2	4	107	3
1324	1	1	1	1	3	3	3	3	3	3	3	2	2	2	3	3	3	2	4	3	4	2	4	3	4	3	4	4	4	3	2	2	2	2	2	2	3	3	2	2	4	4	4	4	2	2	4	126	3
1325	1	1	1	1	2	2	2	3	2	2	2	2	2	2	2	2	2	2	3	2	3	2	2	3	3	3	2	2	2	3	2	2	3	2	3	3	3	3	2	3	3	3	3	4	2	2	4	106	3
1326	1	1	1	1	3	3	3	3	4	3	2	2	2	3	2	3	3	2	2	2	2	4	3	3	3	2	3	3	2	4	4	4	3	3	3	3	3	3	2	2	3	3	2	3	3	3	2	120	3
1327	1	1	1	1	3	3	3	3	3	2	2	2	2	2	3	4	2	2	2	2	2	3	3	3	3	2	3	4	4	3	4	3	4	3	3	2	3	2	2	2	2	2	1	2	1	1	2	109	3
1328	1	1	1	1	3	2	2	3	2	2	2	2	2	2	2	3	2	2	3	2	4	2	3	2	3	3	3	4	4	3	3	3	2	2	2	2	2	2	2	2	2	2	2	2	3	3	4	107	3
1329	1	1	1	1	3	2	2	3	2	2	2	1	1	1	3	3	2	2	3	2	3	1	3	3	3	3	3	3	3																			59
1330	1	1	1	1	3	2	3	3	3	3	2	2	2	2	3	4	2	3	3	2	3	2	4	2	4	3	4	4	4	2	3	3	3	2	3	2	3	2	2	2	3	3	2	3	2	2	4	118	3
1331	1	1	1	1	2	2	2	2	2	2	2	1	1	2	2	2	2	2	3	1	2	2	2	2	2	3	3	3	3	2	2	2	2	2	3	2	2	2	2	2	3	3	2	2	2	2	3	92	3
1333	1	1	1	1	3	2	2	2	3	2	2	1	1	1	2	3	2	1	2	1	4	2	3	3	2	2	3	2	2	2	3	3	2	2	2	2	2	2	2	2	2	2	2	2	3	3	2	93	3
1334	1	1	1	1	4	3	2	2	3	3	3	2	2	3	4	4	3	2	3	3	4	3	4	4	4	3	4	4	4	4	4	4	2	2	3	4	2	3	2	4	4	4	3	4	3	2	3	137	4
1335	1	1	1	1	2	2	3	2	4	2	2	2	2	2	3	3	2	2	2	3	2	3	2	2	3	2	2	2	4	4	2	2	3	3	2	3	2	2	2	3	4	4	2	2	2	2	3	107	3
1336	1	1	1	1	3	1	3	3	3	3	2	1	1	2	2	4	2	3	4	1	3	3	3	2	3	2	3	3	3	3	3	3	2	3	3	3	3	3	2	2	2	2	2	2	4	3	4	112	4
1337	1	1	1	0	2	2	2	2	2	1	1	1	1	2	1	2	2	2	4	1	2	1	3	1	1	1	1	1	2	2	2	2	1	2	2	1	3	2	2	2	2	3	2	2	2	2	3	78	2
1338	1	1	1	0	3	1	1	2	3	2	1	1	1	2	2	3	1	1	1	2	3	2	2	3	4	2	3	4	4	2	1	2	2	1	1	1	1	1	2	1	3	3	1	2	2	2	4	86	2
1339	1	1	1	1	3	2	3	3	3	3	2	2	2	2	2	3	3	3	2	1	1	1	2	3	3	3	3	3	3	3	4	3	2	2	2	2	3	2	2	2	3	3	2	2	2	2	2	104	4
1340	1	1	1	1	3	2	2	3	3	3	3	1	2	2	3	3	2	3	3	3	3	2	3	3	3	2	3	3	3	3	3	3	2	2	2	3	3	3	1	2	2	2	2	2	3	2	3	109	3
1341	1	1	1	1	3	2	3	2	2	3	2	2	2	2	2	2	2	2	3	2	2	2	2	2	2	2	2	2	2	2	3	3	2	2	2	2	2	2	2	2	2	2	2	2	2	2	2	92	3
1342	1	1	1	1	3	1	2	2	3	2	1	1	2	1	4	3	2	3	4	2	3	3	3	1	2	2	3	2	3	3	2	2	2	3	2	3	2	3	2	2	2	2	2	3	3	2		98	3
1343	1	1	1	1	3	2	3	3	4	2	2	1	1	2	3	3	2	2	4	2	2	2	4	3	4	3	3	4	4	3	2	2	3	2	2	2	3	3	2	2	2	3	2	3	3	2	4	113	3
1344	1	1	1	1	3	2	3	2	3	2	2	2	2	2	2	2	2	2	3	2	3	2	3	3	3	2	3	3	3	2	2	2	2	2	3	3		2	2	2	3	3	2	2	3	2	3	101	2
1345	1	1	1	1	4	2	3	2	3	2	2	2	2	2	2	3	3	3	4	3	3	2	3	3	4	3	3	4	4	4	2	2	2	2	2	2	2	2	2	2	2	2	2	2	3	3	1	110	4
1347	1	1	1	1	3	2	3	3	3	3	2	2	2	2	3	3	3	4	4	2	3	3	3	3	4	3	4	3	4	3	3	2	2	2	3	3	2	3	2	3	3	3	2	2	3	3	3	121	4
1348	1	1	1	1	2	1	2	2	2	3	2	1	1	2	3	4	2	3	4	2	3	2	3	2	3	2	3	3	3	3	3	2	2	2	2	2	3	3	2	2	3	2	2	2	3	1	3	102	3
1349	1	1	1	1	3	2	2	2	3	3	2	1	1	1	3	3	3	3	4	2	4	2	3	2	3	2	2	3	3	2	2	2	2	2	3	2	3	2	2	2	3	3	2	3	3	2	4	106	3
1350	1	1	1	1	2	1	2	2	3	3	1	1	2	3	3	4	1	2	4	1	3	1	3	2	3	1	2	4	4	3	2	2	1	3	3	2	2	2	1	2	3	2	2	3	1	2	4	98	4
1351	1	1	1	0	2	1	1	1	3	2	1	1	1	2	1	2	2	1	3	2	3	1	2	2	3	2	2	3	3	2	2	2	1	2	3	2	2	2	2	2	3	4	3	3	2	2	4	90	1
1352	1	1	1	0	2	2	2	2	3	3	2	2	2	2	3	3	2	3	3	1	2	2	3	3	3	3	3	3	3	3	3	3	2	3	3	2	2	3	2	2	3	2	2	3	2	2	3	107	3
1353	1	1	1	1	2	2	2	3	2	2	2	2	1	1	2	3	3	3	3	1	1	1	3	1	2	2	2	2	3	2	2	2	2	1	2	2	2	2	2	2	2	2	3	3	1	2	3	88	4
1354	1	1	1	1	3	2	3	3	4	3	2	2	2	2	3	4	2	3	4	2	3	2	2	3	4	2	4	2	2	4	4	3	1	2	2	2	4	2	2	2	3	2	2	2	3	2	4	114	3
1355	1	1	1	1	3	2	3	3	3	3	2	2	2	2	3	3	3	3	3	2	2	2	3	2	3	3	3	3	3	3	3	2	3	3	3	2	3	2	3	3	3	2	2	3	3	3	3	115	4
1357	1	1	1	1	3	2	2	3	2	4	2	2	1	2	2	4	2	2	3	2	3	3	4	2	4	2	2	2	2	4	3	2	2	3	2	2	2	2	2	2	3	2	2	2	3	1		101	3
1358	1	1	1	1	3	3	3	3	3	3	3	2	2	2	3	3	3	2	3	2	2	2	3	3	3	2	3	3	3	3	3	3	3	3	2	2	2	2	2	2	2	2	2	2	3	3	3	111	3
1359	1	1	1	1	2	2	3	3	4	2	3	2	2	3	3	4	2	2	4	3	3	3	4	3	4	4	4	4	4	3	2	3	2	2	1	2	3	2	2	1	3	3	2	3	4	2	4	121	4
1360	1	1	1	1	3	1	3	3	4	3	1	1	1	1	4	4	2	2	3	3	4	2	3	3	3	3	2	2	2	3	3	2	2	2	1	2	2	1	1	1	1	1	1	1	2	2	3	94	3
1361	1	1	1	1	4	3	3	3	4	4	4	3	3	3	3	4	3	4	4	3	3	3	3	3	4	3	4	4	4	4	4	3	3	3	3	3	3	3	3	3	4	3	3	3	4	3	4	145	4
1362	1	1	1	1	3	1	2	2	3	3	2	1	1	2	2	3	2	3	4	2	3	2	4	3	3	2	4	3	4	3	2	3	2	3	3	3	3	4	3	3	4	4	3	3	3	2	4	119	3
1363	1	1	1	1	3	2	2	3	2	3	2	2	2	2	3	3	2	2	3	2	2	2	3	3	3	2	3	3	3	3	3	2	2	2	2	2	2	3	2	2	2	2	2	2	3	2	3	103	3
1364	1	1	1	1	4	1	2	2	3	3	2	1	1	3	3	4	2	2	4	2	2	1	3	2	2	2	3	4	4	4	3	3	2	1	2	2	3	2	1	2	3	4	2	3	2	2	4	107	3
1365	1	1	1	1	3	2	3	3	3	3	2	2	2	3	3	4	3	3	4	2	3	3	2	2	3	3	4	3	3	3	3	2	3	3	3	2	3	2	3	3	3	3	2	3	3	2	4	121	3
1366	1	1	1	1	3	2	2	3	3	3	2	2	1	2	3	3	2	3	3	2	3	2	4	2	3	2	3	4	4	4	2	2	2	2	2	3	3	2	2	2	3	4	3	3	3	3	4	115	4
1367	1	1	1	1	2	2	2	3	3	3	2	1	1	2	3	3	2	2	4	2	2	2	2	2	2	2	2	3	3	3	3	3	3	2	3	3	3	2	1	2	3	3	2	3	2	1	2	101	3
1368	1	1	1	1	3	2	3	3	3	3	1	1	2	2	3	3	2	2	3	1	2	2	3	2	2	2	3	3	4	2	2	2	2	2	2	2	3	2	2	2	2	3	2	2	2	2	4	100	4
1369	1	1	1	1	3	2	2	2	2	3	2	1	1	2	3	3	3	3	3	2	2	2	2	2	3	2	3	3	4	4	3	2	2	2	2	2	2	2	2	2	2	2	2	2	3	3	4	103	4
1370	1	1	1	1	3	3	3	3	3	3	3	2	2	2	3	3	2	2	3	2	2	2	3	3	3	2	2	3	3	3	3	3	3	3	2	3	3	3	2	2	2	3	2	3	2	3	2	112	3
1371	1	1	1	1	2	1	3	2	2	2		1	1	1	1	1	1	3	3	1	1	1	1	2	2	1	2	2	2	2	3	1	1	2	3	1	1	1	1	1	3	2	1	1	3	1	1	68	2
1372	1	1	1	1	3	3	3	3	3	3	2	1	2	3	3	3	3	3	3	2	2	3	2	2	2	3	3	3	3	3	3	2	2	2	2	2	2	2	2	2	2	2	2	2	2	2	2	104	3
1374	1	1	1	1	3	2	3	3	3	3	2	2	2	2	3	2	2	3	4	2	3	2	3	2	4	3	4	4	4	3	3	2	2	2	2	2	3	3	2	2	3	3	3	4	3	3	4	119	4
1375	1	1	1	1	4	2	3	3	3	3	2	2	2	2	3	3	2	3	3	2	3	2	3	2	3	2	3	3	3	3	2	3	2	3	3	3	2	3	2	2	3	3	2	3	3	2	3	113	4
1376	1	1	1	1	2	1	1	2	3	2	2	1	1	3	2	3	1	2	2	3	4	1	4	2	3	2	3	4	4	2	2	2	2	2	2	2	3	2	2	2	2	3	2	2	3	2	4	99	4
1377	1	1	1	1	3	2	3	3	3	4	2	2	2	2	3	3	2	3	4	2	3	2	4	2	4	2	4	4	4	3	4	3	2	2	3	2	2	2	2	2	3	2	2	3	4	2	3	118	4
1378	1	1	1	1	3	3	2	3	3	3	3	2	2	2	3	3	3	3	3	3	3	2	3	3	3	3	3	3	3	3	3	3	2	3	3	3	3	3	2	2	3	3	2	3	2	3	3	119	4
1379	1	1	1	1	2	1	2	2	3	1	1	1	1	1	1	3	1	4	4	1	1	1	3	1	3	2	3	2	2	2	3	1	1	2	1	2	2	2	2	2	3	1	1	1	3	1	3	80	3
1380	1	1	1	1	2	2	3	3	2	3	3	2	2	2	3	3	3	2	4	2	3	2	4	3	4	3	3	3	4	3	3	2	2	2	3	2	2	3	2	3	2	2	2	2	4	3	4	116	4
1381	1	1	1	1	3	2	3	2	3	3	2	1	2	2	3	4	3	3	4	2	3	2	4	3	4	1	3	3	4	3	3	3	2	3	2	3	3	3	2	2	2	2	2	2	2	2	3	113	4
1382	1	1	1	1	3	2	3	3	3	3	2	2	2	2	3	4	3	3	3	2	3	2	3	2	3	3	3	4	4	3	3	2	2	2	2	2	3	2	2	2	2	3	2	2	3	2	4	113	3
1383	1	1	1	1	4	3	4	3	4	4	3	2	2	2	4	4	3	3	4	3	3	2	4	3	3	4	4	4	4	4	4	4	3	4	3	3	3	4	3	4	3	3	2	3	4	2	4	143	4
1384	1	1	1	1	3	2	3	2	3	3	2	1	2	2	3	4	2	2	4	2	3	2	3	2	3	2	3	3	3	3	3	3	3	3	4	3	3	3	2	2	3	2	2	2	3	2	4	114	3
1385	1	1	1	1	3	2	2	3	3	2	3	3	3	3	3	3	3	3	4	2	3	2	4	3	3	3	4	4	4	4	4	4	3	4	4	4	3	4	3	3	3	3	3	4	3	3	3	137	3
1387	1	1	1	1	3	1	2	3	3	2	2	1	1	1	2	3	3	3	3	2	3	1	2	2	3	2	3	1	3	3	3	2	1	2	2	2	2	2	1	2	2	2	1	2	2	2	1	89	2
1388	1	1	1	1	3	1	2	3	2	3	2	1	1	2	2	3	2	2	4	1	3	2	3	2	3	2	3	4	4	2	3	2	2	2	3	2	2	2	2	2	2	2	1	2	3	1	4	99	4
1389	1	1	1	1	3	2	3	2	3	3	2	2	2	2	3	3	2	3	3	2	4	2	3	3	3	2	3	4	4	3	3	2	2	2	3	2	3	3	2	3	3	3	3	3	3	3	4	118	3
1390	1	1	1	0	2	2	2	2	2	2	2	2	2	2	2	3	2	2	3	2	3	2	4	2	3	2	2	4	4	4	2	3	3	2	3	2	3	2	2	2	3	4	4	3	2	2	4	110	3
1391	1	1	1	1	2	2	2	2	3	2	2	2	2	2	3	3	2	3	3	2	3	3	2	2	3	2	2	3	4	3	2	2	2	3	3	2	2	2	2	2	3	2	2	2	2	2	2	101	3
1392	1	1	1	1	3	2	2	3	3	3	2	2	2	2	3	3	2	2	2	1	2	3	3	2	3	3	3	4	4	3	2	3	3	2	2	2	2	2	2	2	3	3	2	3	4	3	2	109	2
1393	1	1	1	1	2	2	2	2	3	3	1	1	1	1	2	4	1	1	3	2	3	2	3	1	3	2	3	4	4	3	2	2	2	2	3	2	3	2	2	2	3	3	2	3	2	2	4	100	3
1394	0	0	0	1	2	2	3	3	3	2	2	2	2	2	3	3	2	2	3	3	2	2	3	3	3	3	3	3	3	2	2	2	2	2	2	2	1	2	2	2	2	3	2	2	2	2	3	101	3
1395	1	1	1	1	3	2	2	3	3	3	1	1	1	2	3	4	1	2	3	2	2	2	3	2	3	2	3	3	3	3	4	3	3	2	4	3	2	2	2	3	3	3	3	3	3	3	3	111	4
1396	1	1	1	0	2	2	2	2	2	2	2	2	2	2	2	3	2	2	3	2	2	2	3	2	3	2	2	3	3	2	2	2	2	2	3	2	2	2	2	2	2	2	2	2	3	2	2	94	3
1397	1	1	1	1	3	1	2	3	4	3	1	1	2	1	3	3	2	3	4	1	2	1	1	2	4	1	3	2	3	2	4	1	1	2	4	2	2	2	2	1	3	4	2	2	3	2	2	97	3
[truncated: 82 more columns]
